# Supplementary material for: Phosphoproteomic Analysis Reveals Rio1-Related Protein Phosphorylation Changes in Response to UV Irradiation in Sulfolobus islandicus REY15A
Source: Front Microbiol. 2020 Dec 3;11:586025. doi: 10.3389/fmicb.2020.586025 (PMC7744417; doi:10.3389/fmicb.2020.586025)
Supplement: Supplementary file 2 [file Table_1.XLSX]

## Sheet: Site_quant
Table S1 All phosphorylated sites and proteins identified by mass spectrometry in this study.
Protein accession	Position	Amino acid	Protein description	Gene name	Localization probability	PEP	Score	Modified sequence	Charge	Mass error [ppm]	MS/MS Count	c_1	c_2	c_uv_1	c_uv_2	d7_1	d7_2	d7_uv_1	d7_uv_2	c_uv_1/c_1 Ratio	c_uv_2/c_2 Ratio	d7_1/c_1 Ratio	d7_2/c_2 Ratio	d7_uv_1/c_1 Ratio	d7_uv_1/c_uv_1 Ratio	d7_uv_1/d7_1 Ratio	d7_uv_2/c_2 Ratio	d7_uv_2/c_uv_2 Ratio	d7_uv_2/d7_2 Ratio
F0NBA3	466	S	Succinate dehydrogenase or fumarate reductase,flavoprotein subunit	SiRe_0155	1	5.47081e-07	87.419	DEGGLLNAMS(1)EINK	3	0.80683	1
F0NBA9	25	S	Nucleic acid binding OB-fold tRNA/helicase-type	SiRe_0161	1	0.00929224	45.307	VLEAS(1)EAR	2	1.3383	1	0.914	0.866	0.95	0.984	1.108	0.917	1.123	1.138	1.04	1.135	1.212	1.058	1.229	1.182	1.014	1.314	1.157	1.241
F0NBA9	104	S	Nucleic acid binding OB-fold tRNA/helicase-type	SiRe_0161	0.468149	0.000400709	54.072	IAEAS(0.018)EDGFPDS(0.468)S(0.468)QIPENT(0.043)PT(0.003)APQQMR	3	1.2859	0
F0NBA9	18	T	Nucleic acid binding OB-fold tRNA/helicase-type	SiRe_0161	1	9.13076e-63	185.09	VGNLKPNMESVDVT(1)VR	3	3.5814	7	1.108	1.088	0.973	0.925	1.015	1.069	0.842	0.98	0.878	0.851	0.916	0.983	0.761	0.866	0.83	0.901	1.059	0.917
F0NBA9	89	S	Nucleic acid binding OB-fold tRNA/helicase-type	SiRe_0161	1	7.11857e-18	120.77	GQVQLNAGS(1)K	3	0.43958	8	0.857	0.905	0.773	0.83	1.168	1.148	1.142	1.175	0.902	0.917	1.362	1.269	1.332	1.476	0.978	1.299	1.416	1.024
F0NBA9	105	S	Nucleic acid binding OB-fold tRNA/helicase-type	SiRe_0161	0.468149	0.000400709	54.072	IAEAS(0.018)EDGFPDS(0.468)S(0.468)QIPENT(0.043)PT(0.003)APQQMR	3	1.2859	0
F0NBB3	327	S	Cystathionine gamma-synthase	SiRe_0165	0.424843	0.00132661	54.167	LIIPAQT(0.001)LGGVNS(0.081)VIS(0.425)HPAT(0.273)MS(0.221)HR	4	0.83445	0
F0NBB3	336	T	Cystathionine gamma-synthase	SiRe_0165	0.986693	8.87066e-17	132.13	T(0.987)LS(0.013)LEER	2	-0.51255	2	0.904	0.846	0.927	0.892	1.117	1.113	0.976	1.224	1.026	1.054	1.235	1.315	1.079	1.052	0.874	1.447	1.373	1.1
F0NBB3	331	T	Cystathionine gamma-synthase	SiRe_0165	0.536281	0.00327195	47.286	LIIPAQTLGGVNS(0.004)VIS(0.022)HPAT(0.536)MS(0.439)HR	4	-1.1849	1
F0NBD1	127	T	Inorganic pyrophosphatase	SiRe_0183	1	3.33764e-05	84.479	DLPEAT(1)RNK	3	-0.26819	2	0.924	0.904	0.828	0.933	1.161	1.14	1.098	1.012	0.897	1.032	1.257	1.262	1.189	1.326	0.946	1.12	1.085	0.888
F0NBD1	138	Y	Inorganic pyrophosphatase	SiRe_0183	1	9.25317e-76	204.78	IVHFFEHY(1)KELEPNK	5	-0.80961	5	0.94	0.925	0.888	0.953	1.07	1.006	1.116	1.101	0.945	1.031	1.138	1.089	1.187	1.257	1.043	1.19	1.154	1.093
F0NBD1	150	S	Inorganic pyrophosphatase	SiRe_0183	1	0.00260087	56.139	IS(1)GWGGVAEAK	3	-0.76263	1
F0NBD8	57	Y	Uncharacterized protein	SiRe_0190	1	4.48594e-07	89.663	GECFDY(1)LIGEK	3	1.2309	2	1.209	1.201	1.054	1.172	0.905	0.856	0.804	0.799	0.872	0.976	0.749	0.713	0.664	0.762	0.888	0.665	0.682	0.934
F0NBE3	29	S	Regulatory protein AsnC/Lrp family	SiRe_0195	1	0.00133727	67.334	KVS(1)GVVR	3	-0.94835	3	0.989	1.017	0.917	0.922	1.145	1.133	0.905	0.972	0.927	0.907	1.158	1.114	0.915	0.987	0.791	0.957	1.055	0.859
F0NBF7	36	T	Fructose-1,6-bisphosphatase	SiRe_0209	0.871181	0.00203265	54.871	VVGVHS(0.115)GDT(0.871)T(0.014)R	3	1.4585	1	0.817	0.982	0.754	0.642	1.371	0.982	1.103	1.349	0.924	0.654	1.679	1	1.351	1.463	0.804	1.373	2.1	1.374
F0NBG0	116	T	Type I phosphodiesterase/nucleotide pyrophosphatase	SiRe_0212	0.484031	0.00571496	46.249	Y(0.01)T(0.008)Y(0.01)PT(0.484)VS(0.484)DRDS(0.004)IR	3	0.70312	0
F0NBG0	118	S	Type I phosphodiesterase/nucleotide pyrophosphatase	SiRe_0212	0.484031	0.00571496	46.249	Y(0.01)T(0.008)Y(0.01)PT(0.484)VS(0.484)DRDS(0.004)IR	3	0.70312	0
F0NBG5	361	S	Proline--tRNA ligase	SiRe_1436	0.739357	0.00230138	58.274	ELAS(0.114)S(0.739)T(0.147)VFIK	3	0.70992	1	0.985	0.882	0.832	0.971	1.025	1.182	1.098	1.024	0.845	1.101	1.041	1.339	1.115	1.319	1.071	1.161	1.054	0.867
F0NBH0	333	S	V-type ATP synthase alpha chain	SiRe_1441	0.512082	6.40258e-10	91.337	DQGYDTLLVADS(0.155)T(0.333)S(0.512)R	2	-1.0407	1	0.593	0.652	1.054	0.872	0.977	1.193	1.297	1.362	1.778	1.338	1.647	1.831	2.186	1.23	1.327	2.089	1.562	1.141
F0NBH0	332	T	V-type ATP synthase alpha chain	SiRe_1441	0.875805	1.8585e-38	153.14	DQGYDTLLVADS(0.122)T(0.876)S(0.002)R	2	-0.29606	4	0.735	0.77	1.049	1.106	0.906	0.982	1.199	1.252	1.426	1.436	1.232	1.275	1.631	1.143	1.323	1.625	1.132	1.274
F0NBH1	38	T	V-type proton ATPase subunit E	SiRe_1442	1	0.000382608	71.632	LLNEGHT(1)K	3	0.079528	2	1.019	1.092	0.87	0.824	1.106	1.001	0.957	1.13	0.854	0.754	1.085	0.917	0.939	1.1	0.866	1.035	1.372	1.129
F0NBH4	398	S	Methionine--tRNA ligase	SiRe_1445	1	0.000183304	75.571	ILS(1)MLNR	2	-0.094684	2	1.034	1.014	0.981	0.948	1.001	0.952	1.011	1.059	0.948	0.935	0.969	0.939	0.978	1.031	1.009	1.045	1.117	1.113
F0NBH9	24	S	Uncharacterized protein	SiRe_1450	0.999771	0.00860927	48.981	ITEGEIS(1)K	3	1.9625	1	1.021	1.03	0.913	0.886	1.406	0.916	0.911	0.918	0.894	0.86	1.376	0.889	0.892	0.997	0.648	0.892	1.037	1.003
F0NBI0	22	T	DNA polymerase	SiRe_1451	0.991545	2.86129e-10	92.098	S(0.008)EQNT(0.992)QQSQPSPPVEEK	3	1.3807	1	0.944	1.218	1.653	1.2	0.804	0.736	0.699	0.746	1.751	0.985	0.852	0.604	0.741	0.423	0.869	0.612	0.622	1.013
F0NBI5	35	S	Glyceraldehyde-3-phosphate dehydrogenase	SiRe_1456	0.499848	2.04033e-34	157.52	T(0.5)S(0.5)PNYEAFIAHR	3	0.41244	0
F0NBI5	238	S	Glyceraldehyde-3-phosphate dehydrogenase	SiRe_1456	0.999948	0.00156336	57.788	DVLS(1)VLENSPR	2	0.64149	1
F0NBI5	34	T	Glyceraldehyde-3-phosphate dehydrogenase	SiRe_1456	0.797094	1.3504e-34	159.18	T(0.797)S(0.203)PNYEAFIAHR	3	0.1909	2	0.722	0.891	1.032	0.947	0.916	0.997	1.324	1.172	1.43	1.062	1.269	1.118	1.834	1.283	1.445	1.314	1.238	1.175
F0NBI5	142	T	Glyceraldehyde-3-phosphate dehydrogenase	SiRe_1456	0.682955	2.45072e-15	104.86	VVSCNT(0.317)T(0.683)ALLR	2	1.194	1
F0NBI5	141	T	Glyceraldehyde-3-phosphate dehydrogenase	SiRe_1456	0.950882	7.19738e-13	114.88	VVS(0.001)CNT(0.951)T(0.049)ALLR	3	2.9294	3	0.876	0.821	0.929	0.977	1.101	1.017	1.111	1.168	1.06	1.19	1.256	1.24	1.268	1.195	1.009	1.423	1.195	1.148
F0NBI5	138	S	Glyceraldehyde-3-phosphate dehydrogenase	SiRe_1456	0.999592	2.15804e-33	160.46	VVS(1)CNTTALLR	2	-0.27051	9	0.811	0.846	0.962	0.926	1.034	1.04	1.175	1.206	1.187	1.094	1.275	1.229	1.45	1.221	1.137	1.425	1.302	1.159
F0NBI6	84	S	UspA domain protein	SiRe_1457	0.493181	0.000666754	69.03	ES(0.493)S(0.493)VS(0.014)NEILK	3	-1.7599	0
F0NBI6	85	S	UspA domain protein	SiRe_1457	0.493181	0.000666754	69.03	ES(0.493)S(0.493)VS(0.014)NEILK	3	-1.7599	0
F0NBI7	355	S	Glycine hydroxymethyltransferase	SiRe_1458	0.998209	5.19665e-22	124.19	NLLPYDKPENVS(0.998)DPS(0.002)GLR	3	-0.81479	1	0.956	0.965	0.963	1.018	0.99	1.002	1.041	1.065	1.008	1.055	1.035	1.039	1.09	1.081	1.052	1.104	1.046	1.062
F0NBI9	109	T	Uncharacterized protein	SiRe_1460	1	6.11206e-05	82.287	VEAT(1)LRR	3	-0.34208	2
F0NBK1	180	S	ADP-ribosylation/Crystallin J1	SiRe_1473	0.983302	8.87537e-42	152.28	GLPWY(0.001)EAGLS(0.016)RPS(0.983)NGALMR	3	1.7562	4	1.048	1.077	1.023	1.051	0.937	0.891	0.95	1.022	0.977	0.975	0.895	0.827	0.907	0.928	1.014	0.949	0.973	1.147
F0NBN8	41	S	Geranylgeranylglyceryl phosphate synthase	SiRe_1736	0.940444	6.65404e-05	83.137	INS(0.06)S(0.94)EELK	2	2.0902	1	0.925	1.049	0.927	0.914	1.056	0.946	1.02	1.163	1.002	0.872	1.141	0.902	1.102	1.1	0.966	1.109	1.272	1.23
F0NBP4	101	T	Nicotinamide-nucleotide adenylyltransferase	SiRe_1742	0.854577	0.0019442	72.928	YNS(0.145)T(0.855)YIR	2	-0.58749	1	0.955	0.986	0.902	0.986	1.174	1.088	0.858	1.051	0.944	1	1.229	1.103	0.898	0.951	0.731	1.066	1.066	0.966
F0NBP9	213	T	DNA repair and recombination protein RadA	SiRe_1747	0.910514	8.74496e-14	113.25	LIVVDS(0.058)VT(0.911)S(0.031)HFR	3	1.5501	2	1.125	1.104	0.96	0.913	1.004	0.982	0.91	1.002	0.853	0.827	0.892	0.89	0.809	0.948	0.907	0.907	1.097	1.02
F0NBP9	214	S	DNA repair and recombination protein RadA	SiRe_1747	0.668376	1.26577e-18	121.13	LIVVDSVT(0.332)S(0.668)HFR	3	-0.85702	1	1.005	0.956	0.929	0.882	1.119	1.11	0.872	1.127	0.924	0.923	1.114	1.16	0.867	0.938	0.779	1.179	1.278	1.016
F0NBQ1	347	S	Threonine dehydratase	SiRe_1749	0.995275	0.00842302	48.794	VLS(0.995)Y(0.005)VVK	2	-0.38046	1
F0NBQ5	42	T	Adenylosuccinate synthetase	SiRe_1753	0.999021	1.05661e-38	157.14	TGSINAGHT(0.999)VT(0.001)YSGK	3	0.69486	6	1.291	1.405	1.037	1.223	0.922	0.822	0.598	0.703	0.804	0.871	0.714	0.585	0.463	0.576	0.648	0.501	0.575	0.856
F0NBQ5	34	T	Adenylosuccinate synthetase	SiRe_1753	0.549735	3.48837e-10	95.5	T(0.55)GS(0.45)INAGHTVTYSGK	3	1.1596	2	1.008	1.048	0.873	0.939	0.982	1.098	1.036	1.016	0.866	0.897	0.975	1.048	1.028	1.186	1.054	0.969	1.081	0.925
F0NBQ5	36	S	Adenylosuccinate synthetase	SiRe_1753	0.994007	4.91324e-90	210.66	T(0.005)GS(0.994)INAGHTVTY(0.001)SGK	2	-1.3928	10	1.085	1.232	0.923	1.049	1.039	0.972	0.816	0.883	0.85	0.852	0.958	0.789	0.752	0.885	0.785	0.716	0.841	0.908
F0NBQ5	122	T	Adenylosuccinate synthetase	SiRe_1753	0.95293	1.37369e-54	164.35	NDPYLMNVIGS(0.047)T(0.953)GQGVGYAESK	3	0.58571	4	0.981	1.263	1.033	1.244	0.853	0.974	0.77	0.883	1.053	0.985	0.87	0.771	0.785	0.745	0.902	0.699	0.71	0.907
F0NBQ5	121	S	Adenylosuccinate synthetase	SiRe_1753	0.992384	3.2068e-234	303.19	NDPY(0.001)LMNVIGS(0.992)T(0.003)GQGVGY(0.004)AESK	2	0.35331	5	0.923	1.193	0.949	1.242	0.902	1.014	0.834	0.944	1.029	1.042	0.977	0.85	0.904	0.878	0.924	0.791	0.76	0.931
F0NBQ6	253	S	IMP biosynthesis enzyme PurP domain protein	SiRe_1754	1	7.18516e-173	276.96	LIEVGHEPVTIRES(1)LLEK	3	1.0183	3	1.085	1.126	1.01	1.037	0.926	0.954	0.913	0.949	0.931	0.92	0.853	0.847	0.841	0.904	0.986	0.842	0.915	0.995
F0NBQ6	10	S	IMP biosynthesis enzyme PurP domain protein	SiRe_1754	0.963345	2.72759e-95	209.66	IAALAS(0.963)HS(0.037)ALDVFDGAK	3	2.1127	2	0.987	0.956	0.885	0.876	1.011	1.1	1.008	1.177	0.897	0.917	1.025	1.15	1.021	1.139	0.996	1.231	1.343	1.07
F0NBQ6	12	S	IMP biosynthesis enzyme PurP domain protein	SiRe_1754	0.99955	3.93094e-53	164.02	IAALASHS(1)ALDVFDGAK	3	1.2152	2	0.989	1.07	0.999	0.993	0.968	1.011	0.858	1.111	1.01	0.928	0.978	0.945	0.867	0.859	0.886	1.038	1.118	1.098
F0NBQ7	261	S	5-formaminoimidazole-4-carboxamide-1-(beta)-D-ribofuranosyl 5'-monophosphate synthetase	SiRe_1756	1	1.26629e-62	183.88	ES(1)LLPVALEYANNFVR	3	3.704	1	0.831	1.143	1.27	0.967	1.152	0.909	0.843	0.884	1.53	0.846	1.387	0.795	1.015	0.664	0.732	0.774	0.915	0.972
F0NBQ8	333	S	Adenylosuccinate lyase	SiRe_1755	0.950147	1.07217e-10	109.15	DLT(0.001)NS(0.95)S(0.04)S(0.009)ER	2	0.56493	2	0.767	0.665	0.53	0.56	1.542	1.367	1.209	1.359	0.691	0.842	2.01	2.056	1.576	2.282	0.784	2.044	2.427	0.994
F0NBQ8	289	S	Adenylosuccinate lyase	SiRe_1755	0.969201	0.00109828	67.385	VGS(0.969)S(0.03)T(0.001)MPQK	2	4.3682	1	0.921	1.041	0.967	0.847	1.108	0.936	1.076	1.105	1.05	0.814	1.203	0.899	1.169	1.114	0.972	1.062	1.305	1.181
F0NBR3	264	T	Aspartyl/glutamyl-tRNA(Asn/Gln) amidotransferase subunit B	SiRe_1761	0.371159	5.23601e-05	82.069	T(0.359)KET(0.371)EEDY(0.27)R	3	-0.19126	0
F0NBR3	268	Y	Aspartyl/glutamyl-tRNA(Asn/Gln) amidotransferase subunit B	SiRe_1761	1	1.36767e-15	122.13	ETEEDY(1)R	2	0.40163	3	0.959	1.097	0.81	0.946	1.001	1.08	1.01	1.097	0.845	0.863	1.044	0.985	1.053	1.247	1.009	1	1.16	1.016
F0NBR7	130	S	Nucleoside diphosphate kinase	SiRe_1765	1	0.00213789	61.344	EMS(1)LFFDK	2	0.38227	1	1.037	1.186	0.987	1.184	0.919	0.981	0.8	0.907	0.952	0.999	0.886	0.827	0.771	0.81	0.871	0.765	0.766	0.924
F0NBR7	102	T	Nucleoside diphosphate kinase	SiRe_1765	1	0.00154102	49.66	MIGNT(1)DPKEAPPGT(1)IR	3	0.28411	1
F0NBR7	51	Y	Nucleoside diphosphate kinase	SiRe_1765	1	6.99932e-06	84.759	LY(1)DEHKGK	3	1.7582	2	0.913	1.035	0.939	0.924	1.002	0.967	1.123	1.096	1.028	0.892	1.097	0.934	1.23	1.196	1.121	1.059	1.187	1.134
F0NBR7	107	Y	Nucleoside diphosphate kinase	SiRe_1765	0.999983	0.00906033	66.692	GDY(1)ALSK	2	-1.4394	2	0.925	1.088	1	0.97	1.162	0.902	1.028	0.924	1.081	0.891	1.256	0.829	1.111	1.028	0.885	0.849	0.953	1.024
F0NBR7	121	S	Nucleoside diphosphate kinase	SiRe_1765	0.986817	0.00137898	57.525	SENVIHAS(0.013)DS(0.987)IEK	3	0.44936	1
F0NBR7	112	S	Nucleoside diphosphate kinase	SiRe_1765	0.99999	2.32046e-09	94.845	S(1)ENVIHASDSIEK	3	-0.06912	1	0.964	1.062	1.107	1.012	0.894	0.839	0.964	1.157	1.149	0.953	0.928	0.79	1.001	0.871	1.078	1.09	1.143	1.38
F0NBR7	119	S	Nucleoside diphosphate kinase	SiRe_1765	0.999529	2.95849e-20	127.97	SENVIHAS(1)DSIEK	3	1.4285	3	1.023	1.137	1.071	1.145	0.997	0.898	0.842	0.887	1.046	1.007	0.974	0.79	0.823	0.786	0.845	0.78	0.775	0.987
F0NBR7	93	T	Nucleoside diphosphate kinase	SiRe_1765	1	8.87029e-31	140.2	MIGNT(1)DPKEAPPGT(1)IR	3	0.28411	8	0.951	0.992	1.039	1	1.03	0.945	1.037	1.007	1.093	1.008	1.084	0.952	1.091	0.998	1.006	1.016	1.008	1.066
F0NBR7	110	S	Nucleoside diphosphate kinase	SiRe_1765	0.958806	0.00265356	62.463	GDY(0.041)ALS(0.959)K	2	2.5374	2	0.989	1.043	0.891	0.951	1.033	1	0.995	1.099	0.901	0.912	1.045	0.959	1.006	1.117	0.963	1.054	1.156	1.099
F0NBS0	434	S	DNA-directed RNA polymerase subunit beta	SiRe_1768	0.614856	0.00138285	68.383	VIS(0.615)S(0.385)LAR	2	1.4766	2	0.844	1.047	0.982	0.958	1.062	1.026	1.052	1.028	1.163	0.914	1.258	0.98	1.246	1.071	0.99	0.982	1.074	1.002
F0NBS0	194	S	DNA-directed RNA polymerase subunit beta	SiRe_1768	0.56097	0.000541995	71.066	IIS(0.561)S(0.306)T(0.132)AGY(0.001)R	2	-2.1412	1
F0NBS0	671	Y	DNA-directed RNA polymerase subunit beta	SiRe_1768	0.99702	2.82947e-22	141.88	NT(0.001)Y(0.997)QS(0.002)AMAK	2	0.17901	2	1.192	1.22	1.052	1.049	0.964	0.839	0.822	0.863	0.882	0.86	0.809	0.688	0.69	0.782	0.853	0.707	0.822	1.028
F0NBS0	876	S	DNA-directed RNA polymerase subunit beta	SiRe_1768	1	0.013511	42.718	IPS(1)IGDK	2	0.11993	1
F0NBS0	195	S	DNA-directed RNA polymerase subunit beta	SiRe_1768	0.74372	1.14419e-06	88.576	IIS(0.181)S(0.744)T(0.075)AGYR	2	-0.35154	1
F0NBS4	41	S	KH type 2 domain protein	SiRe_1772	1	0.00284745	61.56	NLMS(1)PAR	2	-1.2563	2	0.932	0.941	0.91	0.881	1.228	0.967	1.056	1.086	0.976	0.936	1.317	1.028	1.133	1.161	0.86	1.154	1.233	1.123
F0NBS8	359	S	Elongation factor 1-alpha	SiRe_1776	0.999523	0.00979078	46.001	VS(1)ELVSK	2	2.4958	1	0.883	0.898	0.919	1.025	1.082	0.693	1.104	1.396	1.041	1.141	1.225	0.771	1.249	1.2	1.02	1.554	1.361	2.015
F0NBS8	127	S	Elongation factor 1-alpha	SiRe_1776	0.999909	6.3879e-05	71.148	KGEYEAGMS(1)VEGQTR	3	-2.3657	1
F0NBS8	418	T	Elongation factor 1-alpha	SiRe_1776	1	6.99489e-07	84.327	DMGKT(1)VGVGIIVDVK	3	-2.295	1
F0NBS8	248	T	Elongation factor 1-alpha	SiRe_1776	0.993267	2.95975e-06	81.315	IPIQDVY(0.001)SIS(0.006)GVGT(0.993)VPVGR	3	0.52999	2	1.062	0.89	0.877	0.984	0.928	1.123	1.012	1.125	0.826	1.106	0.874	1.262	0.953	1.154	1.091	1.264	1.143	1.002
F0NBS8	184	T	Elongation factor 1-alpha	SiRe_1776	0.997707	0.000320983	83.081	SY(0.002)GFNT(0.998)NK	3	1.3613	2	0.991	1.041	0.913	1.049	1.021	1.017	0.986	0.982	0.921	1.008	1.03	0.978	0.995	1.081	0.966	0.944	0.936	0.965
F0NBS8	401	Y	Elongation factor 1-alpha	SiRe_1776	1	0.0173129	57.347	Y(1)NEFPPLGR	2	-0.72988	1
F0NBS8	281	T	Elongation factor 1-alpha	SiRe_1776	0.995574	2.62869e-69	201.76	SIET(0.996)HHT(0.004)K	4	0.95555	42	0.705	0.891	0.536	0.641	1.492	1.324	1.099	1.311	0.761	0.719	2.116	1.486	1.56	2.05	0.737	1.47	2.045	0.99
F0NBS8	327	T	Elongation factor 1-alpha	SiRe_1776	0.999984	9.47932e-32	134.63	GDVVGHPNNPPTVADEFT(1)AR	3	-0.95869	3	0.954	0.892	0.83	0.842	1.052	1.115	1.178	1.138	0.869	0.945	1.102	1.25	1.234	1.419	1.12	1.276	1.35	1.021
F0NBS8	180	Y	Elongation factor 1-alpha	SiRe_1776	0.999984	6.25032e-42	172.61	SY(1)GFNTNK	2	2.0037	8	0.938	0.993	0.935	0.976	1.059	1.048	0.995	1.055	0.998	0.983	1.129	1.056	1.062	1.064	0.94	1.062	1.08	1.006
F0NBS8	174	S	Elongation factor 1-alpha	SiRe_1776	1	0.000634468	70.942	EIVDQVS(1)K	2	-0.32563	1	0.857	0.964	0.931	0.981	1.132	0.982	0.954	1.199	1.087	1.018	1.321	1.019	1.114	1.025	0.843	1.243	1.222	1.22
F0NBS8	244	S	Elongation factor 1-alpha	SiRe_1776	0.999484	2.27688e-32	144.95	IPIQDVYS(0.001)IS(0.999)GVGTVPVGR	3	1.4758	1	0.727	0.947	1.051	0.791	0.868	0.919	1.188	1.509	1.447	0.835	1.195	0.971	1.635	1.13	1.368	1.594	1.909	1.642
F0NBS8	201	T	Elongation factor 1-alpha	SiRe_1776	0.993	0.000109731	68.41	FVPVVAPS(0.007)GDNIT(0.993)HK	3	-1.9916	1
F0NBS8	179	S	Elongation factor 1-alpha	SiRe_1776	0.999024	6.48714e-05	82.008	S(0.999)Y(0.001)GFNTNK	3	0.57734	3	0.995	0.895	1.011	0.862	1.088	0.906	1.026	1.217	1.016	0.963	1.094	1.012	1.031	1.015	0.943	1.36	1.411	1.344
F0NBS8	284	T	Elongation factor 1-alpha	SiRe_1776	0.999996	1.80095e-84	209.56	SIETHHT(1)KMDK	5	0.68538	408	0.731	0.89	0.568	0.65	1.458	1.325	1.049	1.329	0.778	0.73	1.995	1.488	1.436	1.846	0.72	1.493	2.047	1.004
F0NBS8	196	S	Elongation factor 1-alpha	SiRe_1776	0.999908	6.21273e-10	93.226	FVPVVAPS(1)GDNITHK	3	-3.1482	2	0.8	0.868	0.899	0.997	1.084	0.821	1.411	1.119	1.124	1.148	1.355	0.945	1.764	1.57	1.302	1.289	1.123	1.364
F0NBT7	304	S	Coenzyme A biosynthesis bifunctional protein CoaBC	SiRe_1784	0.639789	3.77005e-11	115.39	IDS(0.64)HT(0.36)EIPK	3	0.4246	2	0.846	0.984	0.841	0.84	1.13	1.076	1.108	1.175	0.994	0.853	1.336	1.093	1.31	1.318	0.981	1.194	1.4	1.093
F0NBV0	315	T	Phosphoglucosamine mutase	SiRe_1800	1	0.00992956	40.693	VGS(1)VDIAHT(1)LFK	3	-0.40931	1
F0NBV0	95	T	Phosphoglucosamine mutase	SiRe_1800	0.515519	2.48626e-10	89.723	TLGY(0.002)DGGIIIT(0.516)AS(0.482)HNPAEY(0.001)NGIK	3	1.3046	1	1.136	1.115	1.018	0.878	0.819	0.879	1.044	1.11	0.896	0.788	0.721	0.789	0.919	1.025	1.275	0.996	1.264	1.262
F0NBV0	309	S	Phosphoglucosamine mutase	SiRe_1800	1	4.11629e-70	196.97	VGS(1)VDIAHT(1)LFK	3	-0.40931	7	1.196	1.21	1.032	1.107	0.91	0.897	0.804	0.845	0.863	0.915	0.761	0.742	0.672	0.779	0.884	0.699	0.764	0.942
F0NBV0	7	T	Phosphoglucosamine mutase	SiRe_1800	1	4.62144e-05	87.895	LFGT(1)DGIR	2	-0.72478	3	1.095	1.128	1.039	1.102	0.875	0.81	0.975	0.977	0.949	0.977	0.799	0.718	0.89	0.938	1.114	0.867	0.887	1.207
F0NBV0	424	T	Phosphoglucosamine mutase	SiRe_1800	0.89694	3.57555e-07	93.766	S(0.103)GT(0.897)EPIIR	2	-0.26044	3	1.052	1.133	1.052	1.012	1	0.876	0.931	0.945	1	0.893	0.951	0.773	0.885	0.885	0.931	0.834	0.933	1.079
F0NBV0	97	S	Phosphoglucosamine mutase	SiRe_1800	0.999952	6.16489e-164	258.27	TLGYDGGIIITAS(1)HNPAEYNGIK	3	-0.82459	26	1.488	1.584	0.943	0.996	0.511	0.74	0.713	1.024	0.634	0.629	0.343	0.467	0.479	0.756	1.395	0.646	1.028	1.385
F0NBV0	422	S	Phosphoglucosamine mutase	SiRe_1800	0.99939	1.24561e-10	106.2	S(0.999)GT(0.001)EPIIR	2	0.41264	7	1.055	1.086	1.018	0.987	0.963	0.934	0.972	0.985	0.965	0.909	0.912	0.859	0.921	0.955	1.01	0.907	0.998	1.055
F0NBV4	165	S	Orotidine 5'-phosphate decarboxylase	SiRe_1804	1	6.90789e-18	121.13	GISVADLKS(1)EIR	3	1.0483	3	0.778	0.753	0.684	0.742	1.323	1.363	1.1	1.256	0.879	0.986	1.7	1.811	1.413	1.607	0.831	1.668	1.692	0.921
F0NBV5	15	S	CTP synthase	SiRe_1805	0.593915	9.65877e-05	71.98	Y(0.012)IIVTGGVLS(0.394)S(0.594)VGK	3	0.57405	1	1.076	1.031	0.936	1.26	0.753	1.083	0.908	0.953	0.87	1.222	0.7	1.05	0.844	0.97	1.207	0.925	0.756	0.88
F0NBW8	58	S	CBS domain containing membrane protein	SiRe_1966	0.999955	0.000172016	73.885	RVS(1)LETK	3	1.1947	2	1.008	0.986	0.931	0.95	1.051	1.044	0.941	1.09	0.923	0.964	1.043	1.059	0.933	1.011	0.895	1.106	1.147	1.044
F0NBX7	152	S	Molybdenum cofactor synthesis domain protein	SiRe_1975	1	0.000379666	63.682	VIFLLPGS(1)PDAVR	2	2.5323	1	0.814	0.914	1.287	0.986	0.987	0.82	1.276	0.916	1.581	1.079	1.213	0.897	1.567	0.991	1.292	1.002	0.929	1.117
F0NBZ5	13	S	Phosphomethylpyrimidine kinase	SiRe_1993	0.794445	0.0117813	45.099	PVVAT(0.02)IAGS(0.794)DS(0.185)GGGAGLQADLK	3	-3.2204	1
F0NC11	45	T	Alcohol dehydrogenase GroES domain protein	SiRe_2009	1	1.5475e-08	99.161	ACGLCGT(1)DIEK	3	-0.80132	4	0.826	0.901	0.907	0.889	1.143	1.045	1.124	1.165	1.099	0.987	1.385	1.161	1.361	1.239	0.983	1.294	1.311	1.115
F0NC21	144	S	Nucleotidyl transferase	SiRe_2019	1	0.00656442	46.462	RVENPS(1)R	2	2.7162	1	1.339	1.426	1.152	0.503	1.058	0.849	0.312	1.361	0.86	0.353	0.79	0.596	0.233	0.271	0.295	0.954	2.703	1.602
F0NC22	11	S	ATPase BadF/BadG/BcrA/BcrD type	SiRe_2020	1	1.20158e-09	101.04	MILVGVDGGGS(1)K	2	-1.9532	2	1.334	1.276	1.22	1.307	0.776	0.571	0.796	0.72	0.915	1.024	0.582	0.447	0.597	0.653	1.026	0.564	0.551	1.262
F0NC22	21	S	ATPase BadF/BadG/BcrA/BcrD type	SiRe_2020	0.774168	0.000336538	63.185	TSAIAY(0.052)T(0.005)CS(0.774)GS(0.169)FLGK	3	0.98242	1	1.087	1.003	1.141	1.225	0.808	0.751	1.094	0.891	1.05	1.222	0.743	0.748	1.006	0.959	1.355	0.888	0.727	1.187
F0NC26	589	S	tRNA(Met) cytidine acetyltransferase TmcA	SiRe_2024	1	2.68587e-12	104.95	NGFAPVHIS(1)PK	3	0.13856	4	0.92	0.981	0.969	0.923	1.016	0.99	1.124	1.078	1.053	0.94	1.104	1.009	1.222	1.16	1.106	1.098	1.168	1.089
F0NC39	271	S	Alcohol dehydrogenase GroES domain protein	SiRe_2430	0.998542	2.40789e-07	99.539	VDLSQLY(0.001)S(0.999)K	3	-0.77662	2	0.862	0.941	0.808	0.88	1.116	1.196	1.041	1.157	0.937	0.935	1.294	1.271	1.208	1.289	0.933	1.23	1.315	0.968
F0NC39	194	S	Alcohol dehydrogenase GroES domain protein	SiRe_2430	1	0.00203619	63.419	VIAVS(1)RK	3	0.37607	1	0.966	1.009	0.955	0.982	1.047	0.988	0.994	1.057	0.988	0.973	1.084	0.979	1.029	1.042	0.949	1.047	1.076	1.07
F0NC39	256	T	Alcohol dehydrogenase GroES domain protein	SiRe_2430	0.996262	2.08247e-06	81.525	LVT(0.004)FGT(0.996)LLGGNVK	3	1.4677	2	0.831	0.63	0.783	0.865	1.397	1.327	1.097	1.07	0.942	1.372	1.68	2.105	1.319	1.4	0.785	1.698	1.238	0.807
F0NC39	267	S	Alcohol dehydrogenase GroES domain protein	SiRe_2430	0.985129	0.000556844	71.451	VDLS(0.985)QLY(0.015)SK	3	-1.4422	2	0.909	0.964	0.788	0.906	0.994	1.189	1.068	1.182	0.868	0.94	1.094	1.234	1.176	1.355	1.075	1.226	1.305	0.994
F0NC39	270	Y	Alcohol dehydrogenase GroES domain protein	SiRe_2430	0.999994	1.98244e-67	195.87	VDLSQLY(1)SK	2	-1.6352	7	0.899	0.912	0.883	0.913	1.103	1.086	1.082	1.121	0.982	1	1.226	1.191	1.204	1.225	0.982	1.228	1.228	1.032
F0NC39	44	Y	Alcohol dehydrogenase GroES domain protein	SiRe_2430	0.822763	6.303e-29	142.26	LAGVNPVDY(0.158)Y(0.823)T(0.019)VER	2	2.2287	3	0.808	0.84	0.92	0.989	1.146	1.013	1.179	1.104	1.139	1.177	1.418	1.206	1.458	1.28	1.028	1.314	1.116	1.09
F0NC48	27	S	Uncharacterized enzyme for biosynthesis of extracellular polysaccharides	SiRe_2439	0.997055	8.07905e-11	107.57	EVLS(0.997)Y(0.003)LR	2	-1.1983	2	0.586	0.64	0.607	0.668	1.394	1.482	1.26	1.363	1.036	1.044	2.379	2.316	2.15	2.076	0.904	2.131	2.041	0.92
F0NC65	439	S	Pyruvate flavodoxin/ferredoxin oxidoreductase domain protein	SiRe_2456	0.454091	0.000405606	69.03	IVINS(0.454)S(0.454)T(0.092)PELK	3	0.05825	0
F0NC65	39	Y	Pyruvate flavodoxin/ferredoxin oxidoreductase domain protein	SiRe_2456	0.980695	5.44031e-06	89.355	EY(0.981)Y(0.019)SNIK	2	0.56988	1	1.023	0.962	1.013	0.951	1.077	0.957	1.003	1.013	0.99	0.988	1.053	0.995	0.981	0.991	0.931	1.053	1.066	1.059
F0NC65	440	S	Pyruvate flavodoxin/ferredoxin oxidoreductase domain protein	SiRe_2456	0.619859	1.82767e-08	97.093	IVINS(0.305)S(0.62)T(0.075)PELK	2	-1.1702	1
F0NC65	349	S	Pyruvate flavodoxin/ferredoxin oxidoreductase domain protein	SiRe_2456	0.819677	0.000880985	58.32	GGPS(0.82)T(0.18)GQPT(0.001)R	2	-0.099601	1
F0NC65	162	S	Pyruvate flavodoxin/ferredoxin oxidoreductase domain protein	SiRe_2456	1	0.00180438	63.473	VQLS(1)VADR	2	-3.0183	1	0.878	0.854	1.064	1.103	0.903	0.919	1.069	1.211	1.211	1.292	1.027	1.077	1.217	1.005	1.184	1.418	1.098	1.317
F0NC65	441	T	Pyruvate flavodoxin/ferredoxin oxidoreductase domain protein	SiRe_2456	0.438181	0.000589761	62.088	IVINS(0.281)S(0.281)T(0.438)PELK	3	-1.0666	0
F0NC65	48	S	Pyruvate flavodoxin/ferredoxin oxidoreductase domain protein	SiRe_2456	0.999973	1.53506e-10	89.659	GRHS(1)YFNLTISDKPPR	4	1.1415	1
F0NC66	131	T	Pyruvate ferredoxin/flavodoxin oxidoreductase, beta subunit	SiRe_2457	0.5	0.0172987	40.616	GQAS(0.5)PT(0.5)LK	2	-0.79761	1
F0NC66	129	S	Pyruvate ferredoxin/flavodoxin oxidoreductase, beta subunit	SiRe_2457	0.5	0.0172987	40.616	GQAS(0.5)PT(0.5)LK	2	-0.79761	1
F0NC68	78	S	FAD dependent oxidoreductase	SiRe_2459	0.862743	0.00696516	46.873	NVDLILLS(0.137)NS(0.863)NR	3	0.8641	1
F0NC70	105	S	Pyruvate, water dikinase	SiRe_2461	0.999985	0.00214761	64.82	FSQLGS(1)K	2	-0.95231	2	0.73	0.812	0.892	0.872	1.159	1.135	1.104	1.296	1.223	1.074	1.588	1.397	1.514	1.238	0.953	1.595	1.485	1.142
F0NC98	315	S	AIR synthase related protein domain protein	SiRe_2490	1	0.00011358	79.201	LFINS(1)AVR	2	1.5389	1	1.209	1.001	0.993	0.846	0.916	1.01	1.035	0.991	0.821	0.845	0.757	1.009	0.856	1.042	1.13	0.99	1.172	0.981
F0NCA0	35	S	Purine or other phosphorylase family 1	SiRe_2492	0.999992	9.68683e-17	128.61	LLSSLLES(1)PR	2	-3.3311	2	0.982	0.951	0.997	1.026	1.003	0.934	1.162	0.946	1.016	1.079	1.022	0.982	1.184	1.165	1.158	0.994	0.921	1.013
F0NCA0	236	S	Purine or other phosphorylase family 1	SiRe_2492	0.926002	1.00298e-06	89.123	AVLDSLT(0.074)S(0.926)	2	1.2054	1	0.83	0.937	1.051	0.985	1.049	0.815	1.21	1.125	1.266	1.051	1.263	0.87	1.457	1.151	1.154	1.201	1.142	1.38
F0NCA1	262	S	SMP-30/Gluconolaconase/LRE domain protein	SiRe_2493	0.985842	0.00101132	68.536	S(0.014)QDS(0.986)LAGK	2	0.058169	2	1.008	1.031	0.748	0.795	1.152	1.182	0.961	1.122	0.741	0.772	1.143	1.147	0.953	1.286	0.834	1.089	1.411	0.949
F0NCB0	247	S	Propanoyl-CoA C-acyltransferase	SiRe_2502	1	0.000914839	66.989	ENILS(1)INAVK	3	0.045495	1	1.008	0.971	0.799	0.97	0.983	1.141	0.996	1.133	0.793	0.999	0.975	1.175	0.988	1.246	1.013	1.167	1.169	0.993
F0NCB2	711	S	Aminopeptidase	SiRe_2664	0.999434	4.64199e-11	113.69	S(0.999)AVLS(0.001)WIK	2	-0.54463	3	1.046	0.987	0.985	0.978	1.042	0.963	0.991	1.009	0.942	0.991	0.996	0.976	0.947	1.006	0.951	1.023	1.032	1.048
F0NCB2	658	S	Aminopeptidase	SiRe_2664	1	0.00325794	56.205	KES(1)FDEEK	3	1.7228	1
F0NCB4	49	T	Xylose isomerase domain protein TIM barrel	SiRe_2666	0.875082	2.52424e-06	82.082	MS(0.125)RET(0.875)AEETGQVAK	3	0.63158	2	1.067	1.041	1.019	0.887	0.996	0.97	0.949	1.072	0.955	0.852	0.934	0.932	0.889	0.931	0.952	1.029	1.208	1.105
F0NCE3	128	Y	Isocitrate dehydrogenase, NADP-dependent	SiRe_2695	0.999995	0.0135874	63.076	Y(1)IPGIESPIK	3	0.99657	1
F0NCE3	155	Y	Isocitrate dehydrogenase, NADP-dependent	SiRe_2695	1	3.47406e-31	154.15	ENTDDLY(1)R	2	0.36968	2	1.12	1.115	1.005	1.073	0.938	0.97	0.85	0.93	0.898	0.962	0.838	0.869	0.759	0.845	0.906	0.834	0.867	0.959
F0NCE3	228	Y	Isocitrate dehydrogenase, NADP-dependent	SiRe_2695	0.765448	7.95531e-07	101.33	Y(0.765)T(0.235)EGAFR	2	-1.2321	1	0.98	0.991	0.892	0.829	1.208	1.031	0.999	1.071	0.91	0.836	1.233	1.041	1.02	1.121	0.827	1.08	1.292	1.038
F0NCE3	108	S	Isocitrate dehydrogenase, NADP-dependent	SiRe_2695	1	1.4928e-07	101.38	S(1)INVAIR	2	-0.14166	2
F0NCE3	100	T	Isocitrate dehydrogenase, NADP-dependent	SiRe_2695	1	4.32384e-08	103.21	GPLET(1)PIGK	2	-0.29419	2	1.156	1.245	1.151	1.174	0.917	0.833	0.75	0.773	0.995	0.943	0.793	0.669	0.648	0.651	0.817	0.621	0.658	0.928
F0NCE4	122	T	Putative signal transduction protein with CBS domains	SiRe_2033	1	9.26741e-102	217.84	NFGSLPVVDINDKPVGIIT(1)ER	3	1.0433	2	0.91	0.903	0.905	0.975	1.026	1.069	1.002	1.209	0.993	1.079	1.127	1.184	1.101	1.108	0.977	1.339	1.24	1.131
F0NCE5	19	S	Glucose 1-dehydrogenase	SiRe_2034	1	0.000349515	73.196	EIS(1)DIDR	2	-0.23211	2	0.974	0.983	0.922	0.895	1.124	1.03	0.996	1.076	0.947	0.91	1.154	1.047	1.023	1.08	0.886	1.094	1.202	1.045
F0NCF1	246	Y	Dihydrodipicolinate synthetase	SiRe_2040	0.997647	6.75204e-45	163.02	IFGS(0.001)LS(0.001)SNY(0.998)VLTK	2	0.02473	1
F0NCF1	243	S	Dihydrodipicolinate synthetase	SiRe_2040	0.640062	2.9874e-27	137.61	IFGS(0.358)LS(0.64)S(0.002)NYVLTK	2	2.3771	1	0.817	1.017	0.888	1.063	0.986	1.181	1.129	0.919	1.086	1.045	1.206	1.161	1.381	1.272	1.145	0.904	0.865	0.779
F0NCF1	241	S	Dihydrodipicolinate synthetase	SiRe_2040	0.97418	3.71206e-27	136.81	IFGS(0.974)LS(0.026)SNYVLTK	3	0.67304	3	0.864	1.045	0.919	0.96	1.036	1.072	1.022	1.082	1.063	0.919	1.198	1.026	1.183	1.113	0.987	1.036	1.128	1.01
F0NCF3	342	T	Aldehyde Dehydrogenase	SiRe_2042	0.49959	1.93673e-05	73.296	DPS(0.399)T(0.5)T(0.102)VGPVIDVK	3	1.0826	0
F0NCF3	95	S	Aldehyde Dehydrogenase	SiRe_2042	1	0.000174126	76.228	MAS(1)LLDK	2	1.1477	3	1.178	1.796	1.062	1.372	0.577	0.784	0.564	0.666	0.902	0.764	0.49	0.437	0.479	0.531	0.978	0.371	0.486	0.85
F0NCF3	218	S	Aldehyde Dehydrogenase	SiRe_2042	1	0.00211963	62.466	VMELAS(1)FPK	3	1.0205	1	1.036	1.268	1.052	1.033	0.872	0.806	0.986	0.949	1.016	0.815	0.842	0.636	0.952	0.937	1.13	0.748	0.919	1.177
F0NCG2	147	S	D-isomer specific 2-hydroxyacid dehydrogenase catalytic region	SiRe_2051	0.999999	0.000103592	80.037	NYVIGIS(1)R	2	0.64828	1	0.981	1.116	0.957	0.979	1.005	1.01	0.95	1.002	0.975	0.878	1.024	0.905	0.968	0.992	0.945	0.898	1.023	0.992
F0NCG2	218	Y	D-isomer specific 2-hydroxyacid dehydrogenase catalytic region	SiRe_2051	1	1.25026e-07	95.094	GETVDEEGIY(1)R	2	1.0082	1	0.805	0.844	1.044	1.058	0.967	0.89	1.195	1.198	1.297	1.253	1.201	1.054	1.485	1.145	1.236	1.419	1.133	1.346
F0NCG7	592	T	Serine/threonine protein kinase	SiRe_2056	0.999325	0.00540927	63.79	YLDNSLYNT(0.999)R	2	1.8022	1	0.722	0.742	1.425	1.479	0.817	0.742	0.999	1.073	1.972	1.994	1.131	1.001	1.383	0.701	1.223	1.447	0.726	1.446
F0NCG7	314	T	Serine/threonine protein kinase	SiRe_2056	1	9.15232e-26	140.96	ACEQT(1)KPVLDLK	4	0.090781	3	1.454	1.589	0.93	0.845	0.845	0.891	0.715	0.731	0.639	0.532	0.581	0.561	0.492	0.769	0.846	0.46	0.865	0.821
F0NCG7	513	S	Serine/threonine protein kinase	SiRe_2056	1	0.00053916	71.085	LADLGS(1)AVR	2	-0.99635	1	0.911	1.082	0.988	1.268	0.907	0.949	0.919	0.976	1.084	1.173	0.995	0.878	1.008	0.93	1.013	0.902	0.769	1.028
F0NCM2	39	S	Alpha-glucosidase	SiRe_2192	0.894127	5.43388e-75	199.08	S(0.106)LS(0.894)ELGLTIVQQGNK	3	0.55854	1
F0NCM2	338	S	Alpha-glucosidase	SiRe_2192	0.953338	4.0475e-08	89.46	DVLS(0.953)S(0.047)LPVQFR	2	1.1386	1	0.751	0.581	0.827	0.66	1.14	1.427	1.422	1.194	1.101	1.136	1.518	2.458	1.893	1.72	1.247	2.057	1.81	0.837
F0NCM2	665	S	Alpha-glucosidase	SiRe_2192	1	0.0231561	51.495	IIVDDS(1)KEIQVEK	3	-0.13257	1
F0NCP0	50	S	Xylose isomerase domain protein TIM barrel	SiRe_2210	0.677752	0.000175287	70.334	NITQVS(0.009)DS(0.313)EFS(0.678)EIR	3	-0.89436	1
F0NCP0	47	S	Xylose isomerase domain protein TIM barrel	SiRe_2210	0.917952	0.000307227	66.606	NITQVS(0.022)DS(0.918)EFS(0.06)EIR	2	1.1138	2	1.099	0.812	1.037	0.875	1.205	0.903	1.062	1.006	0.944	1.077	1.096	1.111	0.966	1.024	0.881	1.238	1.149	1.114
F0NCQ1	608	S	Alpha-glucosidase	SiRe_2222	0.992025	0.0120982	41.227	VS(0.992)LGT(0.008)IPLFVR	2	-0.94739	1	0.845	0.961	0.771	0.817	1.294	1.273	1.026	1.012	0.912	0.85	1.531	1.325	1.214	1.331	0.793	1.052	1.238	0.795
F0NCQ1	239	S	Alpha-glucosidase	SiRe_2222	0.999502	0.0143385	41.621	SQDELVS(1)VVK	3	-0.39168	1	0.9	1.022	0.992	0.867	1.169	0.944	1.173	0.934	1.102	0.848	1.299	0.923	1.303	1.183	1.004	0.914	1.077	0.99
F0NCQ5	223	Y	Amidohydrolase 2	SiRe_2226	1	5.72989e-16	128.38	LLEY(1)LPR	2	-0.72465	2	0.82	0.834	0.783	0.805	1.19	1.217	1.166	1.185	0.955	0.965	1.451	1.459	1.422	1.488	0.98	1.42	1.471	0.973
F0NCR1	161	S	Oxidoreductase domain protein	SiRe_2232	0.502661	0.00925034	44.847	GIPT(0.469)S(0.503)PT(0.029)FIK	3	0.79981	1	1.236	0.901	0.833	0.937	0.935	0.972	0.964	1.222	0.673	1.039	0.756	1.079	0.78	1.158	1.031	1.356	1.305	1.257
F0NCR7	839	S	Glycosyl hydrolase 38 domain protein	SiRe_2237	0.984169	1.89559e-16	124.51	GS(0.984)S(0.016)VGLSLTK	2	-2.0032	3	0.791	0.84	0.903	0.865	1.058	1.142	1.096	1.305	1.142	1.03	1.339	1.36	1.386	1.214	1.035	1.554	1.509	1.143
F0NCS3	302	S	Thermosome	SiRe_2245	1	9.42107e-05	81.95	S(1)GIIALK	2	1.988	2
F0NCS3	313	S	Thermosome	SiRe_2245	1	7.91592e-19	121.82	RS(1)DIELLSR	2	-0.027095	7	0.94	0.899	1.019	0.892	1.028	0.958	1.083	1.18	1.083	0.992	1.093	1.065	1.151	1.063	1.053	1.312	1.322	1.232
F0NCS3	336	S	Thermosome	SiRe_2245	1	1.85168e-17	121.82	DANES(1)DLGEAK	2	0.27462	1	1.037	1.042	0.974	0.962	1.193	0.88	0.945	0.967	0.939	0.923	1.15	0.844	0.911	0.97	0.792	0.928	1.005	1.099
F0NCT0	141	S	Diphosphomevalonate decarboxylase	SiRe_2252	0.980971	0.00203436	62.005	LGS(0.019)GS(0.981)ACR	2	1.0961	2	0.988	0.971	0.764	0.651	1.247	1.106	1.088	1.185	0.773	0.67	1.262	1.14	1.101	1.424	0.872	1.22	1.821	1.071
F0NCT0	139	S	Diphosphomevalonate decarboxylase	SiRe_2252	0.604741	0.00220751	60.899	LGS(0.605)GS(0.395)ACR	2	0.30349	1	0.876	0.909	0.744	0.734	1.292	1.075	1.181	1.188	0.849	0.808	1.474	1.183	1.347	1.587	0.914	1.307	1.618	1.105
F0NCT1	191	T	GHMP kinase	SiRe_2253	0.996218	4.04681e-15	120.86	S(0.001)S(0.003)ET(0.996)VGLVK	2	0.54436	3	0.869	1.108	1.025	1.024	0.907	1.004	0.947	1.116	1.179	0.924	1.044	0.906	1.089	0.924	1.044	1.007	1.089	1.111
F0NCU8	125	S	MaoC domain protein dehydratase	SiRe_2114	0.705703	1.04582e-09	104.17	S(0.294)RPS(0.706)FGIVK	3	1.3652	1	0.993	0.99	0.98	0.976	1.027	0.929	1.057	1.048	0.986	0.986	1.034	0.938	1.064	1.078	1.029	1.058	1.073	1.128
F0NCW4	66	S	Aldehyde dehydrogenase	SiRe_2130	1	0.0101581	43.442	RGS(1)ILLK	3	0.25047	1	0.932	1.05	0.919	0.966	1.044	1.23	0.859	1	0.986	0.92	1.12	1.172	0.921	0.934	0.822	0.952	1.035	0.812
F0NCX5	364	S	Dihydroxy-acid dehydratase	SiRe_2141	0.668163	1.37108e-05	83.351	Y(0.332)PNVPHS(0.668)HIVR	3	1.2812	1	0.954	0.843	0.987	0.847	1.217	0.923	1.131	1.098	1.035	1.005	1.276	1.095	1.186	1.146	0.93	1.303	1.297	1.19
F0NCX5	531	S	Dihydroxy-acid dehydratase	SiRe_2141	0.999986	0.000147298	78.149	WSPPS(1)PR	2	0.065923	3	0.947	1.031	0.919	1.029	1.071	0.889	1.026	1.089	0.97	0.998	1.132	0.862	1.084	1.117	0.958	1.056	1.058	1.225
F0NCX6	434	Y	Metal-dependent carboxypeptidase	SiRe_2142	0.999936	1.28651e-06	99.855	Y(1)GAIYSPK	2	2.1054	2	0.872	0.899	0.971	0.927	1.027	1.067	1.115	1.121	1.113	1.031	1.178	1.187	1.278	1.148	1.085	1.247	1.21	1.051
F0NCX6	455	S	Metal-dependent carboxypeptidase	SiRe_2142	0.999907	0.001384	61.409	SFGEAYNPS(1)R	2	1.2165	2	0.915	0.968	0.943	0.959	1.021	1.125	0.96	1.109	1.031	0.991	1.116	1.162	1.049	1.018	0.94	1.146	1.157	0.986
F0NCZ5	105	S	Peroxiredoxins-like protein	SiRe_2162	0.996262	7.58311e-05	74.611	IS(0.004)GVS(0.996)EFALK	3	0.68096	1	0.961	1.066	0.874	0.988	1.159	1.095	0.873	0.985	0.909	0.927	1.205	1.027	0.908	0.998	0.753	0.924	0.997	0.9
F0ND09	144	S	ABC transporter related protein	SiRe_2177	1	0.00404442	56.087	ELS(1)GGQMQR	2	-1.6109	1	0.628	0.468	0.472	0.419	1.648	1.464	1.397	1.504	0.752	0.895	2.622	3.13	2.223	2.957	0.848	3.214	3.59	1.027
F0ND53	154	S	Aldehyde oxidase and xanthine dehydrogenase molybdopterin binding protein	SiRe_2300	1	0.000193793	72.681	LLEGGELS(1)AK	2	0.31082	1
F0ND80	302	S	AMP-dependent synthetase and ligase	SiRe_2327	0.830885	4.6834e-06	78.326	VT(0.169)IGGS(0.831)ALPEGLAK	3	-0.35477	2	1.032	0.995	0.882	0.902	1.061	1.026	1.005	1.097	0.855	0.907	1.029	1.032	0.974	1.139	0.947	1.103	1.216	1.069
F0ND80	298	T	AMP-dependent synthetase and ligase	SiRe_2327	0.5958	4.69702e-29	143.28	VT(0.596)IGGS(0.404)ALPEGLAK	2	0.96019	1	0.834	1.056	1.067	0.995	0.986	0.861	1.078	1.123	1.28	0.942	1.183	0.815	1.293	1.01	1.094	1.064	1.129	1.305
F0ND84	136	S	GCN5-related N-acetyltransferase	SiRe_2331	0.999999	2.87301e-07	98.105	NLIAIS(1)FYR	2	-2.2519	1
F0ND85	192	S	Malate dehydrogenase (Oxaloacetate-decarboxylating) (NADP(+))	SiRe_2332	0.986297	2.31944e-06	79.837	VVFY(0.014)GAGAS(0.986)NIAAAR	3	1.6094	1
F0ND87	23	Y	Uncharacterized protein	SiRe_2334	0.999964	3.62196e-10	109.01	MAY(1)NSVK	3	-0.28184	3	1.005	1.018	0.951	0.96	1.11	0.99	0.976	0.991	0.946	0.943	1.104	0.973	0.971	1.027	0.88	0.974	1.033	1.001
F0ND87	10	S	Uncharacterized protein	SiRe_2334	1	0.00408829	51.726	VLFLIMS(1)GDEK	3	1.7185	1	1.192	0.952	0.653	0.816	1.099	1.207	1.173	0.907	0.548	0.857	0.922	1.268	0.984	1.796	1.067	0.953	1.112	0.751
F0ND89	13	T	Muconolactone delta-isomerase	SiRe_2336	0.997622	0.0048086	51.771	IKQPT(0.998)NIT(0.002)QK	3	1.5673	1
F0NDA2	448	S	Acylaminoacyl-peptidase	SiRe_2507	0.974054	4.78429e-23	128.67	FGVT(0.024)GGS(0.974)Y(0.002)GGFMT(0.001)NWVVAK	3	1.9905	2
F0NDA2	88	T	Acylaminoacyl-peptidase	SiRe_2507	0.5	0.000845912	73.885	VIFT(0.5)FS(0.5)GK	2	-1.1618	1	0.858	1.094	1.002	1.029	1.01	0.933	0.968	1.107	1.168	0.94	1.178	0.852	1.129	0.966	0.958	1.012	1.076	1.187
F0NDA2	563	S	Acylaminoacyl-peptidase	SiRe_2507	0.998937	0.00573297	51.643	Y(0.001)QGDS(0.999)HEHAR	3	0.57809	1	1.053	1.031	0.866	0.89	0.956	1.112	1.136	0.955	0.823	0.864	0.908	1.079	1.078	1.311	1.188	0.927	1.073	0.859
F0NDA2	90	S	Acylaminoacyl-peptidase	SiRe_2507	0.5	0.000845912	73.885	VIFT(0.5)FS(0.5)GK	2	-1.1618	1	0.858	1.094	1.002	1.029	1.01	0.933	0.968	1.107	1.168	0.94	1.178	0.852	1.129	0.966	0.958	1.012	1.076	1.187
F0NDA2	293	S	Acylaminoacyl-peptidase	SiRe_2507	0.913247	0.00166871	63.611	VT(0.087)S(0.913)GNIMVR	2	-0.38185	1
F0NDC4	117	S	Uncharacterized protein	SiRe_2530	1	0.00973168	44.318	HVES(1)ELMK	3	0.86006	1
F0NDC5	738	S	Aminopeptidase	SiRe_2532	0.993979	1.86624e-23	137.4	S(0.994)MS(0.006)FCGVDKPR	3	0.60319	2	1.056	1.056	0.937	1.029	1.057	0.928	0.928	1.009	0.887	0.975	1.001	0.879	0.879	0.991	0.878	0.956	0.981	1.087
F0NDC5	256	S	Aminopeptidase	SiRe_2532	0.319657	0.00980912	42.317	ETALLADDS(0.32)S(0.32)S(0.32)VY(0.041)QK	3	1.2645	0
F0NDC5	260	Y	Aminopeptidase	SiRe_2532	0.99975	1.00917e-28	139.86	ETALLADDSSSVY(1)QK	3	0.76855	1	0.857	0.849	1.048	1.023	0.989	0.84	1.16	1.233	1.222	1.205	1.153	0.989	1.353	1.107	1.173	1.452	1.205	1.467
F0NDC5	695	S	Aminopeptidase	SiRe_2532	0.756838	1.67976e-09	97.2	FVIS(0.757)S(0.243)LVHNPHIR	3	-1.9662	1	0.962	1.042	1.054	0.897	0.987	0.869	1.021	1.167	1.096	0.861	1.026	0.834	1.061	0.968	1.035	1.12	1.301	1.342
F0NDC5	257	S	Aminopeptidase	SiRe_2532	0.319657	0.00980912	42.317	ETALLADDS(0.32)S(0.32)S(0.32)VY(0.041)QK	3	1.2645	0
F0NDC5	258	S	Aminopeptidase	SiRe_2532	0.319657	0.00980912	42.317	ETALLADDS(0.32)S(0.32)S(0.32)VY(0.041)QK	3	1.2645	0
F0NDD7	17	T	Short-chain dehydrogenase/reductase SDR	SiRe_2543	0.861404	6.09998e-10	94.487	VS(0.001)LIT(0.001)GGT(0.861)S(0.137)GIGLK	3	-0.48849	1
F0NDF6	146	T	sn-glycerol-3-phosphate dehydrogenase subunit, glpC	SiRe_2562	1	0.00110205	60.161	EAPT(1)LPVAEK	3	1.4277	2	1.019	0.985	0.996	0.896	1.058	0.947	0.937	1.163	0.978	0.91	1.039	0.962	0.919	0.94	0.885	1.181	1.298	1.228
F0NDF7	48	S	Rubrerythrin	SiRe_2563	0.999997	1.15777e-66	184.38	S(1)IAEGETAHAFGHLDFIR	3	1.3649	1	0.966	0.961	1.04	0.998	1.014	0.917	1.013	1.092	1.076	1.038	1.05	0.955	1.048	0.974	0.998	1.136	1.094	1.19
F0NDG2	145	S	Molybdopterin dehydrogenase FAD-binding protein	SiRe_2568	1	6.63801e-05	81.565	S(1)VNALDFFK	3	-0.81879	2	1.088	1.181	1.003	1.06	1.031	0.969	0.866	0.802	0.921	0.898	0.947	0.821	0.796	0.864	0.84	0.679	0.756	0.827
F0NDG2	256	S	Molybdopterin dehydrogenase FAD-binding protein	SiRe_2568	0.993537	1.33367e-18	118.62	VSSQVNPPS(0.994)DT(0.006)R	2	-0.10484	4	0.911	0.977	0.933	0.836	1.187	1.105	0.981	1.069	1.024	0.856	1.303	1.13	1.077	1.052	0.827	1.094	1.278	0.967
F0NDG2	250	S	Molybdopterin dehydrogenase FAD-binding protein	SiRe_2568	0.957099	5.88268e-34	152.17	VS(0.043)S(0.957)QVNPPSDTR	2	-0.39435	2	0.835	0.957	0.913	0.964	1.093	0.966	1.228	1.046	1.093	1.007	1.308	1.009	1.47	1.345	1.124	1.094	1.085	1.083
F0NDG3	134	T	Selenophosphate synthase-like protein	SiRe_2569	0.629309	4.87522e-23	128.09	GHSIVT(0.629)S(0.371)NPKGEVAVLDLFR	4	0.29138	2	1.008	0.918	0.884	0.919	1.149	1.16	0.95	1.013	0.877	1.001	1.14	1.263	0.942	1.074	0.827	1.103	1.102	0.873
F0NDG3	135	S	Selenophosphate synthase-like protein	SiRe_2569	0.971053	3.55478e-17	131.32	GHSIVT(0.029)S(0.971)NPK	2	1.4018	7	0.933	1.037	0.882	0.933	1.125	1.087	0.928	1.074	0.944	0.899	1.205	1.048	0.995	1.053	0.825	1.035	1.151	0.988
F0NDG7	340	S	Uncharacterized protein	SiRe_2573	1	1.32931e-10	105.4	VS(1)LGGIIR	2	-0.57389	2	1.118	1.141	0.931	0.972	0.928	0.964	0.897	1.049	0.832	0.851	0.83	0.844	0.802	0.964	0.966	0.919	1.079	1.088
F0NDG9	69	S	FAD-dependent pyridine nucleotide-disulfide oxidoreductase	SiRe_2575	1	9.46038e-05	74.611	KES(1)ELLDPR	3	0.11934	1	1.037	1.142	1.025	1.058	0.898	0.899	0.983	0.957	0.988	0.926	0.866	0.788	0.948	0.959	1.094	0.838	0.905	1.064
F0NDG9	228	S	FAD-dependent pyridine nucleotide-disulfide oxidoreductase	SiRe_2575	0.675684	2.46998e-06	84.166	GIEVHSPFT(0.007)VT(0.307)S(0.676)VDPS(0.01)NK	3	1.4337	1
F0NDI5	145	S	Molybdopterin dehydrogenase FAD-binding protein	SiRe_0223	0.964889	1.89705e-31	152.64	VESFS(0.035)S(0.965)FAK	2	0.55422	2	1.007	0.895	0.834	0.894	1.112	1.119	1.082	1.057	0.828	0.999	1.105	1.25	1.075	1.298	0.974	1.181	1.182	0.945
F0NDI5	93	S	Molybdopterin dehydrogenase FAD-binding protein	SiRe_0223	0.974615	2.92947e-09	98.421	ANIPLLSET(0.025)AS(0.975)K	3	0.12899	2	0.876	0.993	0.968	0.988	1.007	0.916	1.136	1.117	1.105	0.996	1.15	0.922	1.296	1.173	1.127	1.125	1.13	1.22
F0NDI5	142	S	Molybdopterin dehydrogenase FAD-binding protein	SiRe_0223	0.994885	9.61024e-11	110.08	VES(0.995)FS(0.004)S(0.001)FAK	2	1.3396	4	0.804	0.939	0.969	1.031	1.033	0.994	1.189	1.04	1.206	1.098	1.285	1.059	1.479	1.226	1.151	1.108	1.009	1.046
F0NDI5	144	S	Molybdopterin dehydrogenase FAD-binding protein	SiRe_0223	0.859348	0.00100579	67.997	VES(0.013)FS(0.859)S(0.128)FAK	3	2.3678	2	0.948	0.944	1.044	0.972	0.968	1.025	0.994	1.105	1.101	1.029	1.022	1.086	1.048	0.952	1.026	1.17	1.137	1.077
F0NDI7	222	S	Uroporphyrin-III C-methyltransferase	SiRe_0225	0.858785	1.31378e-15	108.37	NNNVT(0.141)S(0.859)PAVIVIGEVVK	3	0.32278	1	0.834	0.882	1.093	0.867	0.965	0.928	1.185	1.246	1.311	0.983	1.157	1.053	1.42	1.084	1.228	1.414	1.438	1.343
F0NDJ3	2	S	Glutamine synthetase catalytic region	SiRe_0231	1	0.00145591	72.321	S(1)KENIFDALK	3	0.60375	1
F0NDK0	227	T	TIP49 domain protein	SiRe_0238	1	0.00790908	59.038	VLEIPT(1)GPVR	2	0.90041	2	0.897	0.87	1.149	1.011	0.958	0.972	0.978	1.166	1.281	1.162	1.068	1.117	1.09	0.851	1.021	1.34	1.153	1.199
F0NDL2	55	T	ATP-dependent DNA helicase Hel308	SiRe_0250	0.99302	2.11892e-12	106.54	LLLTSPT(0.993)GS(0.007)GK	3	-0.41581	2	0.988	0.974	1.063	1.062	0.903	0.877	1.01	1.123	1.077	1.09	0.914	0.9	1.022	0.95	1.118	1.153	1.057	1.28
F0NDL6	84	Y	Carbamoyl-phosphate synthase L chain ATP-binding protein	SiRe_0254	0.999669	2.14853e-43	156.41	AHADAVHPGY(1)GFLSENAPFVEAVEK	4	2.3225	2	0.978	1.099	0.974	1.055	0.95	0.906	1.056	0.982	0.996	0.96	0.972	0.825	1.08	1.085	1.111	0.894	0.931	1.084
F0NDM1	65	S	3-isopropylmalate dehydratase small subunit	SiRe_0259	0.796054	6.8182e-30	138.75	VFGMGS(0.796)S(0.204)R	2	-0.30349	2	1.167	1.124	1.108	1.139	0.867	0.866	0.804	0.926	0.949	1.014	0.743	0.77	0.689	0.726	0.928	0.824	0.813	1.069
F0NDM2	20	S	3-isopropylmalate dehydratase large subunit	SiRe_0260	1	0.00825552	44.511	DIS(1)PGDVIEAK	3	0.93752	1
F0NDN8	127	S	Succinate--CoA ligase [ADP-forming] subunit alpha	SiRe_0276	0.498385	2.04605e-09	95.854	S(0.498)GT(0.498)LT(0.003)YEVSELLK	3	1.2949	0
F0NDN8	227	Y	Succinate--CoA ligase [ADP-forming] subunit alpha	SiRe_0276	1	7.6478e-42	160.8	MGHAGAVVY(1)MGMGTFESK	3	0.99904	1	1.014	1.011	0.974	1.02	1.028	0.966	1.009	0.979	0.96	1.009	1.014	0.956	0.996	1.037	0.982	0.969	0.96	1.014
F0NDN8	129	T	Succinate--CoA ligase [ADP-forming] subunit alpha	SiRe_0276	0.601002	5.19691e-46	169.4	S(0.399)GT(0.601)LTYEVSELLK	3	2.232	1	0.783	1.129	0.739	0.974	0.968	1.234	1.109	1.064	0.944	0.862	1.236	1.093	1.417	1.501	1.146	0.942	1.093	0.862
F0NDN9	25	T	Succinate--CoA ligase (ADP-forming)	SiRe_0277	0.595964	1.66043e-07	85.937	VGIPVPNGVVT(0.596)S(0.404)EPIR	3	1.2264	1
F0NDN9	4	Y	Succinate--CoA ligase (ADP-forming)	SiRe_0277	0.998658	0.000536348	81.296	LY(0.999)EY(0.001)EGK	2	1.6753	1
F0NDN9	307	T	Succinate--CoA ligase (ADP-forming)	SiRe_0277	1	3.52592e-05	78.324	LLGT(1)NEELGK	3	1.6936	2	0.981	0.898	1.021	0.904	1.159	0.943	0.981	1.113	1.041	1.007	1.181	1.05	1	0.961	0.846	1.24	1.231	1.18
F0NDN9	26	S	Succinate--CoA ligase (ADP-forming)	SiRe_0277	0.759735	2.42978e-10	99.313	VGIPVPNGVVT(0.24)S(0.76)EPIR	2	2.4613	2	0.862	0.997	0.941	1.067	1.052	0.934	1.032	1.116	1.092	1.07	1.221	0.936	1.198	1.097	0.981	1.118	1.046	1.194
F0NDN9	129	S	Succinate--CoA ligase (ADP-forming)	SiRe_0277	0.999398	0.000108172	77.062	S(0.999)Y(0.001)DIVEAEK	3	-0.24396	1	1.041	1.029	0.93	0.938	1.171	0.99	0.859	1.041	0.893	0.912	1.125	0.962	0.825	0.924	0.733	1.012	1.11	1.052
F0NDP1	259	S	UDP-N-acetylglucosamine, MurG, LPS N-acetylglucosamine transferase	SiRe_0279	0.998893	0.000183922	73.435	S(0.999)AT(0.001)TLSDAK	2	1.9611	1	0.926	0.923	0.821	0.765	1.127	1.274	1.082	1.082	0.887	0.829	1.218	1.38	1.169	1.317	0.96	1.172	1.414	0.85
F0NDP2	361	Y	Threonine--tRNA ligase	SiRe_0280	1	2.15686e-06	97.472	EGAFY(1)GPK	2	-0.83576	1
F0NDQ0	200	T	Uncharacterized protein	SiRe_0289	1	0.00395714	54.982	FNIEKT(1)N	2	0.74863	1	1.088	1.12	0.84	0.859	1.06	0.955	1.1	0.977	0.773	0.767	0.975	0.853	1.012	1.309	1.038	0.873	1.138	1.023
F0NDQ1	192	Y	Alpha/beta hydrolase fold-3 domain protein	SiRe_0290	1	0	386.49	SMIEY(1)SDGFFLTR	2	-0.18916	11	0.93	0.947	0.944	0.975	1.042	0.986	1.081	1.094	1.015	1.03	1.121	1.041	1.163	1.145	1.038	1.155	1.122	1.11
F0NDQ1	151	S	Alpha/beta hydrolase fold-3 domain protein	SiRe_0290	1	8.65065e-32	141.71	MGVAIAGDS(1)AGGNLAAVVALLSK	2	4.4909	3	0.887	0.914	0.857	0.998	1.11	1.041	1.101	1.093	0.967	1.092	1.251	1.139	1.241	1.284	0.992	1.196	1.095	1.05
F0NDQ5	112	S	Uncharacterized protein	SiRe_0528	0.988782	0.00259346	58.889	S(0.989)LGDT(0.01)QT(0.001)R	2	-0.84589	2	1.122	0.954	0.947	0.767	1.098	1.008	1.016	1.088	0.844	0.804	0.979	1.056	0.905	1.073	0.925	1.14	1.419	1.08
F0NDR6	59	Y	Cupin 2 conserved barrel domain protein	SiRe_0539	0.99996	4.9878e-10	110.08	Y(1)QETVVVTK	2	-0.081648	4
F0NDV3	73	Y	Cyclase family protein	SiRe_0578	1	8.44838e-108	225.37	Y(1)RDLDIPEGTGFANVR	3	-0.13866	3	1.152	1.066	1.176	1.085	0.904	0.739	0.942	0.935	1.021	1.018	0.785	0.693	0.818	0.801	1.042	0.878	0.862	1.266
F0NDW1	324	S	Uncharacterized protein	SiRe_0587	0.87158	2.14052e-33	160.48	S(0.872)T(0.128)GELEFILAR	2	-1.1096	1	1.315	1.742	1.285	1.736	0.425	0.507	0.469	0.522	0.977	0.997	0.323	0.291	0.356	0.365	1.102	0.299	0.3	1.029
F0NDW7	274	S	ATPase (AAA+ superfamily)-like protein	SiRe_0593	0.797161	1.48185e-39	159.34	APIET(0.101)S(0.797)T(0.101)DLANVLIK	3	1.3344	1	0.853	1.06	0.952	0.885	1.272	0.907	1.132	0.94	1.116	0.835	1.492	0.856	1.327	1.189	0.89	0.887	1.062	1.036
F0NDW8	203	S	Uncharacterized protein	SiRe_0594	0.5	1.68547e-10	93.371	GS(0.5)S(0.5)DEEEEEESEGEVK	3	-0.36251	1
F0NDW8	204	S	Uncharacterized protein	SiRe_0594	0.5	1.68547e-10	93.371	GS(0.5)S(0.5)DEEEEEESEGEVK	3	-0.36251	1
F0NDW8	574	S	Uncharacterized protein	SiRe_0594	1	0.00747182	48.998	DIGVS(1)EGR	2	-0.44056	1
F0NDX0	94	T	PaREP1 domain protein	SiRe_0596	0.998123	5.75478e-26	142.38	WHT(0.998)YT(0.002)LANAAAK	3	-2.3407	2	1.239	1.105	1.217	0.97	0.872	0.693	0.915	0.99	0.982	0.878	0.704	0.627	0.739	0.752	1.049	0.896	1.021	1.428
F0NDX7	27	S	CRISPR-associated protein Cmrx	SiRe_0603	0.999116	2.49742e-24	120.11	IT(0.001)IGGS(0.999)DHITNIDER	3	0.19019	1
F0NDX7	103	S	CRISPR-associated protein Cmrx	SiRe_0603	1	6.60031e-05	83.182	GNIS(1)DDLK	2	-0.073415	2	0.986	0.932	0.94	0.947	1.046	0.966	1.145	1.038	0.953	1.016	1.061	1.036	1.161	1.219	1.095	1.114	1.097	1.075
F0NDX7	80	S	CRISPR-associated protein Cmrx	SiRe_0603	0.906032	0.0207177	45.916	GILVAGT(0.085)PQQAQS(0.906)NDFLT(0.009)LK	3	-0.20112	1
F0NE16	72	S	Phosphoadenosine phosphosulfate reductase	SiRe_0879	1	0.00776757	47.712	NVVVVWS(1)GGK	3	0.29431	1	1.32	1.426	1.117	1.348	0.659	0.603	0.731	0.795	0.846	0.945	0.499	0.423	0.554	0.654	1.109	0.558	0.59	1.318
F0NE39	41	T	Conserved archaeal protein	SiRe_0906	0.9999	2.30258e-05	86.498	TIGEVT(1)NQAFR	3	-1.4867	2
F0NE45	180	S	Archaeal ATPase (AAA+ superfamily)	SiRe_0912	0.999748	1.40794e-25	138.28	NLSFIVTGS(1)EVR	2	0.8231	3	1.091	0.808	0.923	0.834	0.925	1.028	1.06	1.331	0.846	1.032	0.847	1.273	0.971	1.148	1.146	1.648	1.596	1.294
F0NE48	57	T	Uncharacterized protein	SiRe_0915	1	1.34131e-80	199.36	T(1)GDVDVIVEGIAENLVR	3	0.2143	1	0.867	0.945	0.827	0.997	0.959	1.21	0.997	1.196	0.954	1.055	1.106	1.28	1.151	1.206	1.04	1.266	1.2	0.988
F0NE73	156	S	Alpha/beta hydrolase fold-3 domain protein	SiRe_0315	0.99956	0.000829124	65.428	IAVAGDS(1)AGGNLSAAVSILDR	3	2.4121	1	0.822		0.784	1.219	0.652		1.298	1.225	0.954		0.794		1.579	1.655	1.99		1.005
F0NE75	216	T	AMP-dependent synthetase and ligase	SiRe_0317	0.74573	0.000864109	63.225	AEDIAVIPY(0.005)T(0.016)S(0.05)GT(0.184)T(0.746)GVPK	3	2.5566	1
F0NE87	43	Y	Conserved hypothetical selenoprotein	SiRe_0329	0.985914	1.03068e-57	183.36	NLT(0.011)KY(0.986)VS(0.003)PADLNK	4	0.76269	2	1.28	1.485	1.004	1.209	0.771	0.916	0.579	0.755	0.785	0.814	0.602	0.617	0.453	0.577	0.751	0.508	0.624	0.824
F0NE87	16	Y	Conserved hypothetical selenoprotein	SiRe_0329	0.999858	9.94583e-16	124.42	MEVENTTPY(1)R	2	-1.5518	1	1.07	1.037	1	1.098	0.963	0.866	1.023	0.941	0.935	1.059	0.9	0.835	0.956	1.023	1.062	0.908	0.857	1.087
F0NE87	41	T	Conserved hypothetical selenoprotein	SiRe_0329	0.921444	2.14331e-27	140.28	NLT(0.921)KY(0.072)VS(0.006)PADLNK	3	0.86044	1	1.324	1.486	1.053	1.217	0.761	0.875	0.556	0.729	0.795	0.819	0.575	0.589	0.42	0.528	0.73	0.491	0.599	0.834
F0NE88	119	S	FAD-dependent pyridine nucleotide-disulphideoxido reductase	SiRe_0330	0.973494	0.000249611	66.777	RLS(0.973)VPGGENALY(0.027)LR	3	-0.017959	1	0.711	0.74	1.65	1.094	0.675	0.521	1.198	1.411	2.321	1.479	0.949	0.705	1.685	0.726	1.776	1.907	1.289	2.707
F0NE91	11	S	Uncharacterized protein	SiRe_0333	0.98176	2.0575e-55	179.79	VYFEDIRVS(0.982)T(0.018)TR	3	-0.46164	16	0.81	0.84	0.846	0.875	1.11	1.125	1.204	1.189	1.044	1.042	1.37	1.339	1.486	1.423	1.085	1.415	1.359	1.057
F0NE91	13	T	Uncharacterized protein	SiRe_0333	0.333333	1.9401e-44	166.59	VYFEDIRVS(0.333)T(0.333)T(0.333)R	2	-0.14945	0
F0NE91	12	T	Uncharacterized protein	SiRe_0333	0.333333	1.9401e-44	166.59	VYFEDIRVS(0.333)T(0.333)T(0.333)R	2	-0.14945	0
F0NEA3	123	T	Peroxiredoxin	SiRe_0346	0.269119	0.00504652	46.89	LGMIHAES(0.269)S(0.193)T(0.269)AT(0.269)VR	3	-0.0076108	0
F0NEA3	119	S	Peroxiredoxin	SiRe_0346	0.330675	0.00504652	46.89	LGMIHAES(0.331)S(0.24)T(0.331)AT(0.099)VR	3	0.9737	0
F0NEA3	120	S	Peroxiredoxin	SiRe_0346	0.920738	4.23818e-15	110.56	LGMIHAES(0.039)S(0.921)T(0.039)AT(0.002)VR	3	-0.56472	2	0.902	0.968	0.917	0.914	0.892	0.957	1.237	1.213	1.017	0.944	0.989	0.989	1.372	1.349	1.387	1.253	1.327	1.267
F0NEA3	121	T	Peroxiredoxin	SiRe_0346	0.330675	0.00504652	46.89	LGMIHAES(0.331)S(0.24)T(0.331)AT(0.099)VR	3	0.9737	0
F0NEB0	220	T	Uncharacterized protein	SiRe_0353	0.346744	3.80903e-22	100.83	LVTAPPPTQAS(0.002)S(0.006)T(0.005)PS(0.244)ET(0.244)T(0.347)S(0.107)S(0.034)T(0.011)NVSSSSPTPNIITHGGILR	4	-0.97673	0
F0NEB7	17	S	Probable thymidylate kinase	SiRe_0360	0.997019	7.2342e-16	118.87	S(0.997)S(0.003)QAVLLK	2	0.27933	2	1.077	1.018	1.091	1.083	0.908	0.908	0.965	0.948	1.012	1.064	0.843	0.892	0.896	0.885	1.063	0.931	0.875	1.044
F0NEB8	246	S	Ppx/GppA phosphatase	SiRe_0361	0.999991	0.00616668	65.219	QSLPGIS(1)KER	3	1.9263	3	1.039	1.019	1.087	0.98	0.928	0.837	1.062	1.049	1.046	0.962	0.894	0.821	1.022	0.977	1.144	1.03	1.07	1.254
F0NEB8	80	T	Ppx/GppA phosphatase	SiRe_0361	0.605407	0.0165834	57.108	IVAT(0.605)S(0.395)AFR	2	0.18882	1
F0NEC9	24	T	Xanthine and Co dehydrogenase maturation factor	SiRe_0608	1	3.93463e-16	113.54	EAEMEEPVFCDRDT(1)VR	3	-4.0669	1	1.082	1.142	1.115	0.98	0.854	0.783	1.013	1.03	1.031	0.858	0.789	0.686	0.936	0.908	1.186	0.902	1.052	1.315
F0NEF5	128	S	UspA domain protein	SiRe_0634	0.494892	0.00505672	54.286	IFLGS(0.012)VS(0.495)S(0.493)R	2	-2.1317	0
F0NEF5	129	S	UspA domain protein	SiRe_0634	0.852648	0.00174989	63.073	IFLGS(0.003)VS(0.144)S(0.853)R	2	0.022985	1	1.032	0.904	0.999	0.893	1.068	0.901	1.041	1.161	0.968	0.988	1.035	0.997	1.009	1.042	0.975	1.285	1.3	1.289
F0NEF5	126	S	UspA domain protein	SiRe_0634	0.996864	1.36767e-10	106.67	IFLGS(0.997)VS(0.003)SR	2	0.47103	2	0.937	0.887	0.911	0.899	1.132	1.094	1.037	1.101	0.972	1.013	1.207	1.233	1.106	1.138	0.916	1.241	1.225	1.006
F0NEH3	244	S	Acetyl coenzyme A synthetase (ADP forming), alpha domain protein	SiRe_0652	0.783504	0.00735278	44.252	GGVT(0.014)NS(0.203)GAS(0.784)AAK	2	-0.63958	1	1.029	1.17	0.909	1.046	0.902	0.937	1.048	0.958	0.884	0.894	0.876	0.8	1.019	1.153	1.162	0.819	0.916	1.023
F0NEH3	618	S	Acetyl coenzyme A synthetase (ADP forming), alpha domain protein	SiRe_0652	0.999999	6.95346e-07	90.614	GYDENS(1)LIR	2	0.65115	2	0.846	0.963	0.92	1.015	0.848	0.917	1.315	1.175	1.088	1.054	1.002	0.952	1.555	1.43	1.552	1.221	1.158	1.282
F0NEI9	18	S	DNA-binding 7 kDa protein	SiRe_0668	0.889576	0.000833871	77.597	QVDT(0.11)S(0.89)KIK	3	1.7716	2	0.935	0.93	0.888	0.919	1.009	0.941	1.303	1.075	0.95	0.988	1.079	1.011	1.393	1.466	1.291	1.155	1.169	1.143
F0NEI9	41	T	DNA-binding 7 kDa protein	SiRe_0668	0.999963	1.31449e-16	117.65	MISFTYDEGGGKT(1)GR	3	-0.56109	1	0.742	0.812	0.925	1.026	1.064	0.875	1.39	1.167	1.246	1.263	1.433	1.077	1.873	1.504	1.307	1.437	1.138	1.334
F0NEI9	47	S	DNA-binding 7 kDa protein	SiRe_0668	1	0.00432401	67.997	GAVS(1)EKDAPK	3	-1.7105	2	0.5	0.476	1.16	1.228	0.633	0.554	2.151	1.298	2.323	2.579	1.267	1.164	4.307	1.854	3.4	2.728	1.058	2.344
F0NEM9	46	S	Acyl-CoA dehydrogenase domain protein	SiRe_0945	0.768746	0.00252209	63.076	IMET(0.231)FS(0.769)K	2	1.2488	1
F0NEN4	141	S	MaoC domain protein dehydratase	SiRe_0950	1	8.51468e-06	74.841	MEILCS(1)K	2	-1.1972	1
F0NEN5	346	T	Acyl-CoA dehydrogenase domain protein	SiRe_0951	0.499975	0.00231771	67.019	TIAGGT(0.5)S(0.5)EILR	2	0.001605	1	0.925	0.96	1.016	0.935	1.054	0.755	1.18	1.175	1.099	0.974	1.14	0.786	1.275	1.161	1.119	1.224	1.257	1.557
F0NEN5	347	S	Acyl-CoA dehydrogenase domain protein	SiRe_0951	0.499975	0.00231771	67.019	TIAGGT(0.5)S(0.5)EILR	2	0.001605	1	0.925	0.96	1.016	0.935	1.054	0.755	1.18	1.175	1.099	0.974	1.14	0.786	1.275	1.161	1.119	1.224	1.257	1.557
F0NES3	24	S	CoA-binding domain protein	SiRe_0989	0.997433	1.88033e-13	111.01	NVATVGFS(0.997)KDPS(0.003)K	3	1.0093	2	0.93	1.053	0.961	1.064	1.014	1.011	0.928	1.038	1.033	1.01	1.09	0.96	0.998	0.966	0.915	0.986	0.976	1.027
F0NES7	70	S	Transcriptional regulator	SiRe_0993	1	0.000183922	73.435	LVS(1)LGFVDR	2	-2.0646	1	0.881	0.991	1.098	0.956	0.968	0.922	1.095	1.088	1.246	0.965	1.098	0.93	1.243	0.997	1.132	1.097	1.137	1.18
F0NET6	185	S	Fibrillarin-like rRNA/tRNA 2'-O-methyltransferase	SiRe_1149	0.999008	0.00433134	70.089	S(0.999)IDVT(0.001)KDPK	3	-0.15644	1
F0NEU0	293	T	Glutamyl-tRNA(Gln) amidotransferase subunit E	SiRe_1153	0.586293	0.00696217	42.52	DLTELFKNT(0.586)NS(0.413)K	4	-3.9713	1	0.878	0.917	0.556	0.618	1.486	1.323	0.979	1.243	0.633	0.674	1.692	1.443	1.114	1.761	0.659	1.356	2.013	0.939
F0NEU0	429	S	Glutamyl-tRNA(Gln) amidotransferase subunit E	SiRe_1153	1	0.000304606	78.324	FLRPQPGS(1)AR	3	0.70322	1	0.897	0.968	0.962	0.984	1.044	0.899	1.03	1.216	1.072	1.017	1.164	0.928	1.148	1.071	0.986	1.257	1.236	1.354
F0NEU3	184	S	Vitamin B12-dependent ribonucleotide reductase	SiRe_1156	0.910104	0.00527018	48.288	FVPNS(0.91)PT(0.09)LMNSETR	3	0.87366	1
F0NEU7	172	S	FeS assembly ATPase SufC	SiRe_1160	1	0.000560331	65.887	IAILDEPDS(1)GVDVDGLR	3	-0.22241	1
F0NEU7	134	S	FeS assembly ATPase SufC	SiRe_1160	1	0.000632058	64.798	EVGIADS(1)LLNR	2	2.4987	1	0.802	0.916	1.106	0.996	1.029	1.029	1.159	0.962	1.38	1.087	1.284	1.122	1.445	1.047	1.126	1.05	0.966	0.936
F0NEU8	146	S	SpoVT/AbrB domain protein	SiRe_1161	1	0.0141767	42.161	VGVES(1)LLR	2	-0.92484	1
F0NEV1	9	Y	Probable glycine cleavage system H protein	SiRe_1164	1	1.55291e-06	99.375	Y(1)VVLTDR	2	1.1471	1
F0NEV6	35	S	Uncharacterized protein	SiRe_1169	0.999207	0.000996645	58.427	TWQLVSPLPDS(0.999)Y(0.001)GR	3	0.093727	2	0.696	1.417	0.507	0.89	1.185	1.05	1.121	1.134	0.728	0.629	1.703	0.741	1.611	2.212	0.946	0.801	1.274	1.08
F0NEV6	69	S	Uncharacterized protein	SiRe_1169	0.550999	0.00547818	50.222	AGGS(0.449)S(0.551)VEIEGK	3	1.0299	1
F0NEV6	68	S	Uncharacterized protein	SiRe_1169	0.969792	3.81491e-06	86.944	AGGS(0.97)S(0.03)VEIEGK	2	1.5278	1	0.933	1.094	0.968	0.932	1.157	1.027	0.918	0.97	1.038	0.852	1.24	0.939	0.985	0.949	0.794	0.886	1.041	0.944
F0NEV8	45	S	Enolase	SiRe_1171	1	1.87829e-16	116.74	TNDGVESFGDAPAGAS(1)K	2	0.42114	5	0.91	1.044	1.156	1.3	0.772	0.786	0.987	1.046	1.27	1.245	0.848	0.752	1.084	0.854	1.278	1.001	0.805	1.331
F0NEV8	97	S	Enolase	SiRe_1171	0.715924	0.00825552	44.511	ILIDIDS(0.716)T(0.284)ENK	3	-1.4993	1	0.905	0.789	1.017	1.131	1.077	0.767	1.232	1.082	1.124	1.433	1.19	0.972	1.361	1.211	1.143	1.371	0.957	1.411
F0NEW0	249	S	Cell division protein CdvA	SiRe_1173	0.691994	0.0141132	52.731	S(0.213)DQS(0.692)KS(0.095)EIPLPIPVK	3	-1.8892	1
F0NEX4	385	S	Valyl-tRNA synthetase	SiRe_1186	0.993423	8.1448e-05	71.879	S(0.993)DCLS(0.007)PVEFLVK	3	0.6909	1	0.869	1.446	1.464	0.843	0.677	0.786	0.891	1.024	1.685	0.583	0.779	0.543	1.025	0.609	1.316	0.708	1.214	1.304
F0NEX4	576	S	Valyl-tRNA synthetase	SiRe_1186	0.995577	9.88291e-05	81.656	S(0.996)KGNVVS(0.004)PLDR	3	-1.2679	2	0.9	0.981	0.854	0.909	1.124	1.088	1.071	1.072	0.949	0.926	1.249	1.109	1.19	1.253	0.952	1.093	1.18	0.985
F0NEX5	326	Y	Aminotransferase	SiRe_1188	1	1.15769e-136	242.64	GIEVSKPNGAFY(1)MFPNAGK	4	-0.78242	15	0.689	0.706	0.703	0.754	1.285	1.251	1.289	1.324	1.021	1.067	1.866	1.772	1.871	1.833	1.003	1.875	1.757	1.058
F0NEX6	211	S	Indole-3-glycerol phosphate synthase	SiRe_1189	0.992054	3.34935e-11	115.33	VAES(0.992)GIS(0.008)ER	2	-0.42248	2	1.178	1.166	1.017	0.971	1.003	1.013	0.758	0.895	0.863	0.833	0.852	0.869	0.644	0.746	0.755	0.768	0.922	0.884
F0NEY1	194	S	Tryptophan synthase alpha chain	SiRe_1194	0.954955	4.71351e-07	87.429	LIVGFGLS(0.955)S(0.037)ES(0.008)DLR	2	0.61273	2	0.94	1.033	0.985	1.078	0.952	1.006	1.022	0.984	1.048	1.044	1.013	0.974	1.087	1.037	1.073	0.953	0.913	0.978
F0NEY4	188	S	Myo-inositol-1-phosphate synthase	SiRe_1197	0.999999	2.81216e-68	187.17	NLPLAGDDIKS(1)QLGATIFHR	4	2.0915	1	1.012	0.937	0.982	0.947	0.972	0.934	1.081	1.135	0.971	1.011	0.961	0.997	1.068	1.1	1.112	1.212	1.198	1.216
F0NEY4	193	T	Myo-inositol-1-phosphate synthase	SiRe_1197	0.999994	2.34111e-05	81.803	SQLGAT(1)IFHR	3	-0.24	1	0.894	0.889	1.051	0.848	1.096	0.816	1.277	1.129	1.175	0.955	1.225	0.918	1.428	1.215	1.165	1.27	1.331	1.383
F0NEY6	564	Y	Phosphoenolpyruvate synthase	SiRe_1199	1	4.28774e-10	110.22	VASAIY(1)PR	2	1.412	4	1.262	1.128	1.196	1.041	0.95	0.702	0.85	0.871	0.948	0.923	0.753	0.623	0.674	0.711	0.895	0.772	0.836	1.24
F0NEY6	330	T	Phosphoenolpyruvate synthase	SiRe_1199	0.999016	0.0292571	51.727	PET(0.999)FWS(0.001)SK	2	0.74729	1
F0NEY6	458	Y	Phosphoenolpyruvate synthase	SiRe_1199	1	0.000912965	76.1	GIVY(1)EGK	2	-0.083086	1
F0NEY6	534	Y	Phosphoenolpyruvate synthase	SiRe_1199	0.999921	0.00879758	69.998	Y(1)HPLYLIK	3	1.183	1
F0NEY6	435	S	Phosphoenolpyruvate synthase	SiRe_1199	1	0.0104933	42.257	ELGIPAIVGS(1)R	2	-0.92742	1
F0NEY6	716	Y	Phosphoenolpyruvate synthase	SiRe_1199	0.5	1.74396e-22	127.52	MGY(0.5)Y(0.5)DERDPAVLESIR	3	2.1635	1
F0NEY6	166	Y	Phosphoenolpyruvate synthase	SiRe_1199	0.993005	6.69769e-17	132.32	DVWAS(0.007)LY(0.993)NAR	2	-1.3669	3	1.33	1.532	1.227	1.344	0.694	0.651	0.616	0.606	0.922	0.878	0.522	0.425	0.463	0.502	0.888	0.395	0.451	0.93
F0NEY6	483	S	Phosphoenolpyruvate synthase	SiRe_1199	0.996744	1.11812e-68	183.12	VIQATETVSQQAQPS(0.001)T(0.002)GIQGIS(0.997)R	3	-1.329	1	0.761	0.741	1.27	1.226	0.882	0.701	1.293	1.126	1.669	1.655	1.159	0.946	1.699	1.018	1.466	1.52	0.919	1.607
F0NEY6	717	Y	Phosphoenolpyruvate synthase	SiRe_1199	0.724203	1.74396e-22	127.52	MGY(0.276)Y(0.724)DERDPAVLESIR	3	4.3597	3	1.059	1.169	1.333	1.135	0.72	0.861	1.008	0.716	1.259	0.971	0.68	0.736	0.952	0.756	1.4	0.613	0.631	0.832
F0NEY6	164	S	Phosphoenolpyruvate synthase	SiRe_1199	0.999676	3.519e-23	136.38	DVWAS(1)LYNAR	3	1.5104	4	1.367	1.486	1.253	1.32	0.628	0.608	0.658	0.679	0.916	0.888	0.459	0.409	0.482	0.525	1.049	0.457	0.514	1.116
F0NEY6	86	S	Phosphoenolpyruvate synthase	SiRe_1199	0.999676	7.23439e-41	150.64	ETLNSCETSEEAS(1)EKIK	3	0.63053	2	1.295	1.453	1.193	1.233	0.717	0.672	0.685	0.752	0.922	0.848	0.554	0.462	0.529	0.574	0.954	0.517	0.61	1.119
F0NEY6	242	S	Phosphoenolpyruvate synthase	SiRe_1199	0.955738	1.29852e-48	165.66	VTPDEVLIEKS(0.956)T(0.044)LR	3	-0.36074	2	1.399	1.267	1.217	1.308	0.712	0.69	0.668	0.74	0.87	1.033	0.509	0.544	0.478	0.549	0.938	0.584	0.565	1.072
F0NEY7	191	S	Uncharacterized protein	SiRe_1200	1	0.000666035	58.885	ILEEAS(1)VVAEQR	3	1.2106	1
F0NEY9	166	S	UbiD family decarboxylase	SiRe_1202	0.99942	0.00703493	45.618	DPETDVHNLS(0.999)VY(0.001)R	3	0.40158	1	0.659	0.565	1.293	1.353	0.7	0.616	1.391	1.424	1.962	2.393	1.062	1.089	2.11	1.076	1.986	2.518	1.052	2.312
F0NEZ0	118	T	Threonine synthase	SiRe_1203	0.532381	0.000328103	69.704	T(0.002)VIAAS(0.46)T(0.532)GNT(0.003)AASAAAY(0.002)AAR	3	-1.1551	1	0.7	0.803	1.028	1.229	0.861	0.67	1.442	1.267	1.469	1.531	1.229	0.834	2.059	1.402	1.675	1.578	1.03	1.891
F0NEZ1	203	S	Aspartokinase	SiRe_1204	0.999876	9.72595e-14	114.7	GGS(1)DYTATLLGK	3	-1.3047	2
F0NEZ1	39	T	Aspartokinase	SiRe_1204	0.764	4.03363e-31	158.06	IIVVT(0.764)S(0.236)AIK	2	1.8139	1	0.815	0.878	0.739	0.786	1.249	1.262	1.085	1.186	0.907	0.896	1.533	1.437	1.332	1.468	0.869	1.351	1.509	0.94
F0NEZ1	40	S	Aspartokinase	SiRe_1204	0.835936	1.83499e-31	152.96	IIVVT(0.164)S(0.836)AIK	3	-1.2249	3	0.815	0.893	0.732	0.753	1.232	1.223	1.127	1.224	0.898	0.844	1.511	1.37	1.382	1.539	0.915	1.371	1.625	1.001
F0NEZ1	10	S	Aspartokinase	SiRe_1204	1	0.000136267	78.939	IGGS(1)IQKDEK	2	-1.6669	3	0.809	0.865	0.874	0.893	1.077	1.044	1.183	1.255	1.08	1.033	1.332	1.207	1.462	1.354	1.098	1.452	1.405	1.202
F0NEZ1	223	T	Aspartokinase	SiRe_1204	0.999999	8.94042e-10	90.348	LVT(1)EVPGIMTGDPK	3	-0.93978	1	0.951	0.966	0.978	0.924	1.036	1.144	0.92	1.082	1.029	0.956	1.09	1.185	0.967	0.94	0.888	1.12	1.171	0.945
F0NEZ2	109	S	Aspartate-semialdehyde dehydrogenase	SiRe_1205	0.999979	9.00085e-09	102.9	IVVSNAS(1)PFR	2	-0.25238	1	0.664	0.703	0.981	0.834	1.131	1.044	1.3	1.343	1.478	1.187	1.704	1.485	1.958	1.325	1.149	1.911	1.61	1.287
F0NEZ5	54	S	Ornithine carbamoyltransferase	SiRe_1208	0.826683	0.00144222	70.889	VALLFEKPS(0.827)T(0.173)R	3	0.0024762	2	1.137	1.148	0.991	1.031	0.952	0.972	0.845	0.924	0.871	0.898	0.837	0.847	0.743	0.852	0.887	0.805	0.895	0.95
F0NF01	384	S	Thermosome	SiRe_1214	1	1.05409e-13	113.86	GS(1)NDMALDEAER	2	0.93393	2	0.775	0.835	0.998	0.907	1.168	0.799	1.325	1.193	1.289	1.086	1.508	0.957	1.71	1.327	1.134	1.429	1.316	1.493
F0NF01	263	S	Thermosome	SiRe_1214	0.784188	1.14827e-07	98.105	IS(0.784)IT(0.191)S(0.025)PEQIK	3	0.58623	1	1.062	1.174	1.021	0.944	0.944	1.044	0.904	0.907	0.961	0.804	0.889	0.889	0.851	0.885	0.957	0.773	0.961	0.869
F0NF01	543	S	Thermosome	SiRe_1214	0.997743	1.19821e-06	78.319	KGGEGS(0.998)KEES(0.002)GGEGGAGTPSLGD	3	-0.98732	2	1.16	0.963	0.919	0.938	0.952	0.92	1.157	0.99	0.792	0.974	0.821	0.955	0.997	1.258	1.215	1.027	1.054	1.076
F0NF01	480	T	Thermosome	SiRe_1214	0.941889	1.57628e-20	128.74	GLT(0.942)NT(0.058)GVDVIGGK	3	0.8882	2	0.889	0.905	0.944	0.954	1.063	0.97	1.109	1.166	1.061	1.053	1.195	1.072	1.248	1.176	1.044	1.288	1.223	1.201
F0NF01	535	S	Thermosome	SiRe_1214	1	1.74707e-38	159.06	IDDLIAAAPLKS(1)EK	4	-1.1388	3	0.99	1.025	0.928	0.926	1.062	1.036	1.005	1.028	0.938	0.903	1.073	1.011	1.015	1.083	0.947	1.003	1.111	0.992
F0NF01	324	S	Thermosome	SiRe_1214	1	0.00010016	77.744	VKRS(1)DIEK	4	-0.081803	4	0.978	0.989	0.845	0.85	1.146	1.095	0.978	1.12	0.864	0.859	1.172	1.107	1	1.158	0.853	1.133	1.318	1.023
F0NF01	166	S	Thermosome	SiRe_1214	0.999081	1.79177e-07	89.507	IAFTT(0.001)LAS(0.999)K	3	-0.29556	3	0.787	0.966	0.84	0.872	1.137	1.178	1.011	1.209	1.067	0.902	1.445	1.219	1.285	1.204	0.889	1.251	1.387	1.026
F0NF01	214	S	Thermosome	SiRe_1214	0.99995	0.000325051	70.089	GGS(1)IEDSVLVK	3	-0.23557	1
F0NF01	351	Y	Thermosome	SiRe_1214	0.999995	9.85984e-06	76.82	DATPDDLGY(1)AELVEER	3	-1.0503	2	0.628	0.744	1.226	1.242	1.315	0.805	1.041	0.998	1.95	1.669	2.093	1.082	1.657	0.85	0.792	1.342	0.804	1.239
F0NF01	290	S	Thermosome	SiRe_1214	1	1.67028e-09	97.235	LAS(1)IGANVVICQK	3	4.0009	2	1.027	0.952	1.07	0.859	0.996	0.95	1.018	1.128	1.041	0.902	0.97	0.998	0.99	0.951	1.021	1.185	1.314	1.188
F0NF01	149	S	Thermosome	SiRe_1214	0.938104	2.59164e-06	94.363	DLNS(0.938)S(0.062)VSR	2	-0.24239	3	0.915	0.882	0.852	0.724	1.195	1.235	0.986	1.211	0.931	0.821	1.306	1.4	1.078	1.158	0.825	1.373	1.673	0.981
F0NF01	3	S	Thermosome	SiRe_1214	1	4.39195e-11	113.93	AS(1)PVLLLK	2	-2.0305	2	0.95	0.852	0.824	0.824	1.149	1.09	1.163	1.147	0.868	0.967	1.209	1.28	1.224	1.411	1.013	1.347	1.392	1.052
F0NF01	547	S	Thermosome	SiRe_1214	1	6.01696e-55	172.2	EES(1)GGEGGAGTPSLGD	2	1.2075	4	0.952	1.124	0.927	1.009	0.999	0.987	0.987	1.016	0.973	0.898	1.05	0.878	1.037	1.066	0.988	0.904	1.007	1.029
F0NF01	555	T	Thermosome	SiRe_1214	0.999629	4.71415e-52	177.04	EESGGEGGAGT(1)PSLGD	2	-0.51268	7	0.897	1.006	0.917	0.894	1.077	1.061	1.014	1.133	1.023	0.889	1.201	1.054	1.13	1.105	0.941	1.126	1.267	1.068
F0NF01	163	T	Thermosome	SiRe_1214	0.468817	1.79177e-07	89.507	KIAFT(0.062)T(0.469)LAS(0.469)K	3	-0.51737	0
F0NF01	482	T	Thermosome	SiRe_1214	0.945215	0.00227036	52.862	GLT(0.055)NT(0.945)GVDVIGGK	3	0.24659	1
F0NF01	140	T	Thermosome	SiRe_1214	1	0.000191731	70.373	ALELLPQLGT(1)K	3	0.59457	2	1.009	0.894	0.916	0.75	1.008	1.141	1.107	1.175	0.907	0.839	0.999	1.277	1.097	1.209	1.098	1.315	1.567	1.03
F0NF01	557	S	Thermosome	SiRe_1214	0.999025	9.95125e-31	131.18	EESGGEGGAGT(0.001)PS(0.999)LGD	2	-0.21938	3	0.886	1.022	0.993	0.947	1.125	0.978	1.003	1.046	1.12	0.926	1.269	0.957	1.132	1.01	0.892	1.023	1.105	1.069
F0NF01	150	S	Thermosome	SiRe_1214	0.907928	4.65889e-11	113.67	DLNS(0.092)S(0.908)VSR	2	-0.58512	3	1.039	1.091	0.723	0.747	1.224	1.099	1.009	1.07	0.696	0.684	1.178	1.007	0.972	1.396	0.824	0.981	1.433	0.974
F0NF05	147	S	Arginine--tRNA ligase	SiRe_1218	1	0.00345794	60.828	GHS(1)VNVR	3	0.49835	3	1.025	0.995	0.943	0.809	1.125	1.077	1.008	1.019	0.92	0.813	1.098	1.082	0.984	1.069	0.896	1.024	1.26	0.947
F0NF10	31	S	Uncharacterized protein	SiRe_1223	1	0.0064207	48.284	NIQIS(1)ENGEVK	3	1.1452	1	1.166	0.922	0.937	1.049	0.816	0.972	1.137	1.002	0.803	1.138	0.7	1.054	0.975	1.213	1.393	1.086	0.955	1.03
F0NF22	146	S	Replication factor C small subunit	SiRe_1235	0.953472	0.0106866	43.68	FILACNY(0.047)LS(0.953)K	3	0.7194	1
F0NF22	277	S	Replication factor C small subunit	SiRe_1235	0.798331	4.30861e-10	98.811	EIT(0.008)S(0.194)S(0.798)ELQISEELR	2	0.81637	2
F0NF24	38	S	Proteasome subunit beta	SiRe_1237	1	0.00172829	56.569	RAS(1)AGFFVANK	3	3.6158	1	0.829	0.868	0.881	1.028	1.29	0.897	1.156	1.052	1.063	1.185	1.557	1.034	1.395	1.312	0.896	1.212	1.023	1.172
F0NF35	606	S	Beta-lactamase domain protein	SiRe_1248	1	8.27469e-14	106.82	NIILNHGEAS(1)AIK	3	4.1162	1
F0NF37	173	S	Peptidyl-prolyl cis-trans isomerase	SiRe_1250	0.967193	0.00579978	43.794	Y(0.033)AS(0.967)GFNVELDDGKK	3	0.45288	1
F0NF37	117	S	Peptidyl-prolyl cis-trans isomerase	SiRe_1250	0.635863	1.84549e-07	93.623	LS(0.364)DGS(0.636)LAVIR	2	1.12	1	0.776	0.995	1.037	1.025	0.999	0.838	1.167	1.163	1.337	1.03	1.288	0.842	1.505	1.125	1.169	1.168	1.135	1.387
F0NF37	114	S	Peptidyl-prolyl cis-trans isomerase	SiRe_1250	0.592997	5.85753e-05	76.172	LS(0.593)DGS(0.407)LAVIR	2	1.4051	1
F0NF38	76	S	Archaeal Sm1 protein	SiRe_1251	0.791074	3.76833e-06	80.508	GDNVILISPLQT(0.209)S(0.791)	3	-0.27059	1	0.851	0.873	1.209	0.838	0.909	1.33	0.773	1.216	1.42	0.959	1.068	1.523	0.908	0.639	0.85	1.392	1.451	0.914
F0NF41	170	T	Adenosylhomocysteinase	SiRe_1254	0.992727	3.53412e-75	192.6	LDIYGGTEET(0.005)T(0.993)T(0.002)GVIR	2	-0.084375	7	0.951	0.982	1.093	0.95	1.026	0.966	0.944	1.087	1.15	0.967	1.079	0.983	0.993	0.864	0.92	1.107	1.144	1.125
F0NF41	169	T	Adenosylhomocysteinase	SiRe_1254	0.468214	6.00941e-16	108.71	LDIYGGTEET(0.468)T(0.468)T(0.063)GVIR	3	-0.3266	0
F0NF41	31	S	Adenosylhomocysteinase	SiRe_1254	0.999983	7.97315e-09	102.87	DLSLAS(1)EGKK	3	-0.49616	2	0.906	0.981	0.958	0.984	0.986	1.112	0.987	1.086	1.057	1.003	1.089	1.133	1.09	1.031	1.001	1.106	1.103	0.976
F0NF45	28	S	50S ribosomal protein L21e	SiRe_1258	0.997399	7.02063e-05	82.831	GAVPS(0.997)LS(0.003)R	2	0.049956	2	0.897	0.939	0.838	0.884	1.096	1.063	1.033	1.25	0.935	0.942	1.222	1.133	1.152	1.232	0.942	1.332	1.414	1.176
F0NF46	97	S	RNA polymerase Rpb4	SiRe_1259	0.959194	5.939e-16	124.46	T(0.007)Y(0.001)T(0.032)S(0.959)EDIQK	2	-0.81587	2
F0NF47	152	S	Uncharacterized protein	SiRe_1260	1	0.00589737	52.79	DLAS(1)ILVER	2	-1.187	1	1.054	1.07	1.169	0.749	1.022	0.76	1.01	1.166	1.109	0.7	0.969	0.71	0.958	0.864	0.989	1.089	1.556	1.535
F0NF50	13	Y	RNA methyltransferase, TrmH family, group 1	SiRe_1263	1	1.70937e-65	187.75	VVLVEPEGEY(1)NIGFVAR	3	-1.7127	1	0.893	0.908	0.756	0.835	1.176	1.173	1.185	1.074	0.847	0.919	1.318	1.291	1.328	1.567	1.008	1.182	1.287	0.916
F0NF51	207	S	30S ribosomal protein S3Ae	SiRe_1264	0.994421	1.69808e-07	94.402	QVESSSVS(0.006)S(0.994)G	2	-0.65423	1	1.152	0.946	0.865	0.682	1.153	1.031	0.99	1.18	0.751	0.721	1.001	1.09	0.86	1.144	0.859	1.248	1.731	1.145
F0NF51	202	S	30S ribosomal protein S3Ae	SiRe_1264	0.548696	0.00596832	49.448	QVES(0.549)S(0.368)S(0.083)VSSG	2	0.45728	1
F0NF58	59	S	Proteasome subunit alpha	SiRe_1271	0.88734	1.93846e-10	102.39	KAQS(0.887)LLDVDS(0.113)IEK	3	-0.89145	1	0.937	0.955	0.951	0.906	1.044	1.032	1.045	1.131	1.015	0.949	1.114	1.081	1.115	1.099	1.001	1.184	1.249	1.096
F0NF58	46	S	Proteasome subunit alpha	SiRe_1271	0.749661	0.000161613	77.221	S(0.249)KS(0.75)GVVIAS(0.001)EK	3	-0.055289	1	0.83	0.908	0.976	1.07	0.983	0.94	1.135	1.157	1.176	1.178	1.184	1.035	1.367	1.162	1.155	1.274	1.081	1.231
F0NF58	65	S	Proteasome subunit alpha	SiRe_1271	1	5.28321e-34	153.21	AQSLLDVDS(1)IEK	3	-0.45258	4	0.952	0.961	0.98	1.014	0.969	0.93	1.08	1.115	1.029	1.056	1.017	0.968	1.134	1.102	1.114	1.161	1.099	1.199
F0NF59	175	S	Shwachman-Bodian-Diamond syndrome protein	SiRe_1272	0.831594	0.00962143	44.639	VPS(0.001)EY(0.003)S(0.832)S(0.164)K	2	1.0469	1
F0NF60	101	S	Exosome complex component Rrp4	SiRe_1273	0.999893	0.00509182	49.436	AYLPAS(1)NLLGR	2	2.6767	1
F0NF60	171	S	Exosome complex component Rrp4	SiRe_1273	0.997854	0.00292109	67.326	NKS(0.998)MY(0.002)ETLTSK	3	1.1082	1
F0NF60	107	S	Exosome complex component Rrp4	SiRe_1273	1	2.27927e-06	88.092	S(1)VNVGEDLRR	3	0.26023	3	0.873	0.859	0.91	0.861	1.238	0.931	1.162	1.166	1.042	1.003	1.419	1.085	1.332	1.278	0.939	1.359	1.355	1.253
F0NF61	94	S	Exosome complex component Rrp41	SiRe_1274	1	9.69085e-05	76.927	KNPAPS(1)RR	3	0.86439	6	1.202	1.285	0.759	0.742	1.061	1.053	0.834	1.065	0.631	0.578	0.882	0.82	0.694	1.099	0.786	0.829	1.435	1.011
F0NF61	135	S	Exosome complex component Rrp41	SiRe_1274	1	1.53419e-66	188.26	TAIDVFTEILQADAGS(1)R	3	1.5552	3	0.857	0.95	0.959	0.954	1.033	1.159	1.023	1.063	1.119	1.004	1.206	1.22	1.194	1.067	0.99	1.119	1.115	0.917
F0NF68	35	T	Elongation factor 2	SiRe_1281	0.424515	1.057e-22	118.19	T(0.425)T(0.425)T(0.117)S(0.025)DT(0.009)LLAASGIISPK	3	-1.0006	0
F0NF68	159	S	Elongation factor 2	SiRe_1281	1	4.48047e-08	89.489	ELKLS(1)PQEMLNR	3	0.30991	1	0.986	1.045	0.957	0.96	0.962	1.021	1.044	1.025	0.971	0.919	0.976	0.977	1.059	1.091	1.085	0.981	1.067	1.004
F0NF68	34	T	Elongation factor 2	SiRe_1281	0.424515	1.057e-22	118.19	T(0.425)T(0.425)T(0.117)S(0.025)DT(0.009)LLAASGIISPK	3	-1.0006	0
F0NF68	662	S	Elongation factor 2	SiRe_1281	0.999999	6.51096e-05	72.321	ILDVS(1)QIANMSR	3	0.76776	4	0.679	0.699	0.838	0.891	1.301	1.297	1.012	1.284	1.235	1.275	1.918	1.856	1.491	1.208	0.778	1.838	1.441	0.99
F0NF68	62	S	Elongation factor 2	SiRe_1281	0.999944	1.59853e-11	102.98	VAGEALALDYLS(1)VEQQR	3	1.3328	1	0.769	0.818	1.106	0.926	1.001	0.993	1.151	1.237	1.439	1.132	1.302	1.213	1.497	1.04	1.15	1.512	1.335	1.246
F0NF80	104	S	HAD-superfamily hydrolase, subfamily IA, variant 3	SiRe_1520	0.932532	1.12294e-29	142.66	DVEIPIAVVT(0.065)S(0.933)S(0.003)MR	2	0.68711	5	0.987	0.903	0.925	0.9	0.959	1.186	1.009	1.131	0.937	0.997	0.972	1.313	1.022	1.09	1.052	1.253	1.257	0.954
F0NFA4	149	Y	5-formyltetrahydrofolate cyclo-ligase	SiRe_1544	0.986594	2.35515e-19	124.2	GEGY(0.987)S(0.013)ELEFGILR	2	-1.3065	1
F0NFA4	150	S	5-formyltetrahydrofolate cyclo-ligase	SiRe_1544	0.996926	3.98818e-27	134.25	GEGY(0.003)S(0.997)ELEFGILR	3	-0.33466	2	0.894	1.131	1.037	1.192	1.001	0.943	0.859	0.942	1.16	1.054	1.119	0.834	0.961	0.828	0.859	0.833	0.791	0.999
F0NFA8	261	S	Tryptophan--tRNA ligase	SiRe_1548	0.417343	2.77235e-10	95.361	MS(0.417)S(0.417)S(0.165)NPETAIYLVDDPK	3	0.26056	0
F0NFA8	129	Y	Tryptophan--tRNA ligase	SiRe_1548	0.986282	1.07259e-15	123.76	NPEY(0.986)T(0.014)LDQTR	2	-0.34403	2	0.782	0.876	0.874	0.991	1.036	1.119	1.184	1.138	1.118	1.131	1.325	1.277	1.514	1.354	1.143	1.299	1.149	1.017
F0NFA8	263	S	Tryptophan--tRNA ligase	SiRe_1548	0.453566	3.98448e-07	87.319	MS(0.092)S(0.454)S(0.454)NPETAIYLVDDPK	3	-0.90255	0
F0NFA8	262	S	Tryptophan--tRNA ligase	SiRe_1548	0.453566	2.77235e-10	95.361	MS(0.092)S(0.454)S(0.454)NPETAIYLVDDPK	3	-0.90255	0
F0NFA9	249	S	Conserved secretion protein	SiRe_1550	1	2.66871e-06	82.877	FPDLPVGAGLAS(1)K	3	-1.2918	1	1.205	1.038	0.935	1.036	1.061	1.092	0.817	0.815	0.776	0.998	0.88	1.052	0.678	0.874	0.77	0.785	0.787	0.746
F0NFB1	231	Y	Threonyl/alanyl tRNA synthetase SAD	SiRe_1551	0.931685	3.33148e-12	117.53	VY(0.932)Y(0.068)TVKP	2	-0.20042	2	0.811	0.968	1.08	1.118	0.887	0.985	1.096	1.054	1.331	1.155	1.093	1.018	1.351	1.014	1.235	1.089	0.943	1.07
F0NFC0	27	S	Uncharacterized protein	SiRe_1560	0.999501	0.000571926	60.489	TLVSVIPPAS(1)ALK	3	-0.61114	1	0.938	0.969	0.971	0.961	1.106	1.094	1.03	0.931	1.036	0.991	1.179	1.128	1.098	1.06	0.931	0.961	0.969	0.851
F0NFD2	139	S	Aldo/keto reductase	SiRe_1572	1	0.000467679	71.558	NPEILS(1)FLR	2	2.1207	1
F0NFE2	269	S	AAA family ATPase, CDC48 subfamily	SiRe_1582	0.895082	0.00166324	64.374	FY(0.105)GES(0.895)EQR	2	0.29284	1	0.892	0.865	0.875	0.779	1.198	1.113	1.053	1.225	0.98	0.901	1.342	1.287	1.18	1.204	0.879	1.417	1.574	1.101
F0NFE2	334	T	AAA family ATPase, CDC48 subfamily	SiRe_1582	1	2.23441e-06	83.871	VIVIGAT(1)NRPDAVDPALR	3	-0.55332	1	1.384	1.275	0.936	0.766	0.856	0.919	0.89	0.974	0.676	0.601	0.618	0.721	0.643	0.951	1.04	0.764	1.272	1.059
F0NFE2	655	S	AAA family ATPase, CDC48 subfamily	SiRe_1582	0.867495	9.18441e-22	123.14	TLPIDS(0.867)S(0.132)VNLEELAK	3	0.81433	1	0.973	1.14	0.928	1.092	0.933	1.131	0.884	0.918	0.953	0.958	0.959	0.992	0.908	0.953	0.947	0.805	0.84	0.811
F0NFE2	581	S	AAA family ATPase, CDC48 subfamily	SiRe_1582	0.99679	3.36349e-08	91.812	GFT(0.002)HDS(0.997)GVT(0.001)ER	2	-0.92764	1	0.81	1	0.714	1.085	1.253	1.195	1.032	0.912	0.882	1.085	1.547	1.195	1.274	1.444	0.823	0.912	0.841	0.763
F0NFE3	59	S	2,3-bisphosphoglycerate-independent phosphoglycerate mutase	SiRe_1583	0.835647	6.1963e-30	131.18	SSMIGLMDPISPGVIPGS(0.836)DT(0.068)S(0.087)HLS(0.002)IFGLDPHVY(0.004)Y(0.004)R	5	-1.5824	2	1.08	1.144	0.965	1.016	1.017	0.921	0.757	1.1	0.894	0.887	0.942	0.805	0.7	0.784	0.744	0.961	1.083	1.195
F0NFF1	23	S	Uncharacterized protein	SiRe_0007	0.831209	1.49988e-11	103.13	GFSFLVPNCDS(0.831)T(0.169)LLR	3	0.79001	1	0.266	1.567	0.843	1.194	0.73	1.17	0.949	1.282	3.171	0.762	2.747	0.747	3.569	1.126	1.299	0.818	1.073	1.095
F0NFF5	121	T	Uncharacterized protein	SiRe_0011	0.811333	0.0102326	42.031	VS(0.001)DIET(0.811)S(0.188)RV	2	-0.79065	1
F0NFG1	311	S	Uncharacterized protein	SiRe_0017	0.698702	0.00221641	57.792	DIGIT(0.032)T(0.253)S(0.699)T(0.016)AR	2	2.09	1	0.872	1.031	0.982	0.948	1.159	0.952	1.032	1.024	1.126	0.919	1.328	0.923	1.183	1.05	0.891	0.992	1.079	1.075
F0NFG6	145	S	Short-chain dehydrogenase/reductase SDR	SiRe_0022	1	1.28756e-18	120.92	AS(1)PDQLSYAVAK	3	0.23035	3	0.896	0.918	1.015	1.008	0.928	1.004	1.111	1.12	1.132	1.098	1.035	1.094	1.239	1.094	1.197	1.22	1.111	1.115
F0NFH4	203	S	UPF0284 protein SiRe_0030	SiRe_0030	0.782875	0.00485177	54.65	NLPT(0.217)DS(0.783)LQR	2	-0.069277	1	0.811	0.866	1.003	0.992	0.963	0.906	1.21	1.249	1.238	1.145	1.187	1.047	1.493	1.206	1.258	1.442	1.26	1.378
F0NFH4	324	S	UPF0284 protein SiRe_0030	SiRe_0030	0.902091	0.00147109	64.918	GVS(0.902)NNT(0.098)LVR	2	1.9329	2
F0NFH4	201	T	UPF0284 protein SiRe_0030	SiRe_0030	0.824273	2.53809e-06	93.623	NLPT(0.824)DS(0.176)LQR	2	0.8548	1	0.721	1.009	0.924	1.029	1.248	0.895	1.161	1.014	1.281	1.02	1.73	0.887	1.61	1.257	0.931	1.005	0.985	1.133
F0NFH7	211	T	AMP-dependent synthetase and ligase	SiRe_0033	0.955927	5.2356e-09	92.939	IMYT(0.001)S(0.004)GT(0.04)T(0.956)GKPK	3	0.18029	3	0.947	1.073	0.986	1.115	0.926	0.981	0.934	1.038	1.041	1.039	0.977	0.913	0.986	0.947	1.01	0.966	0.931	1.058
F0NFI2	175	S	Ferredoxin--NADP reductase	SiRe_0038	0.997053	0.000821077	71.501	S(0.997)VT(0.003)LIHR	2	2.0048	2	0.406	1.779	1.43	0.787		0.878	0.568	1.153	3.526	0.442		0.494	1.401	0.397		0.648	1.465	1.313
F0NFJ4	225	S	FAD dependent oxidoreductase	SiRe_0050	0.761737	7.84677e-10	96.153	QNS(0.762)S(0.236)MT(0.002)IDYDEISK	3	1.6494	1	1.005	1.053	0.997	0.968	0.977	0.972	1.128	0.901	0.992	0.919	0.972	0.923	1.123	1.132	1.155	0.856	0.931	0.927
F0NFJ9	186	S	BPS2 like protein	SiRe_0055	0.936999	9.87368e-16	118.87	ES(0.001)S(0.062)S(0.937)NIVAK	2	-0.2346	2	1.02	1.151	0.931	0.989	1.009	0.962	0.938	1	0.913	0.859	0.989	0.836	0.92	1.008	0.93	0.868	1.011	1.039
F0NFJ9	573	T	BPS2 like protein	SiRe_0055	0.999969	0.000127969	86.463	SSENT(1)EIK	2	1.3733	2	1.283	1.326	1.07	1.095	0.975	0.74	0.693	0.816	0.834	0.826	0.76	0.558	0.54	0.648	0.711	0.615	0.745	1.103
F0NFJ9	195	T	BPS2 like protein	SiRe_0055	0.995568	2.89615e-06	92.247	T(0.001)T(0.002)YT(0.996)IT(0.002)LTR	2	-0.39465	1	1.122	1.11	1.334	1.248	0.843	0.759	0.753	0.831	1.189	1.124	0.752	0.684	0.671	0.565	0.893	0.749	0.666	1.095
F0NFM4	198	S	Peptidase M20	SiRe_2361	0.565216	2.68405e-05	76.728	DLHS(0.565)S(0.435)NAPLVR	2	0.5034	1
F0NFM4	199	S	Peptidase M20	SiRe_2361	0.852556	2.85363e-24	137.81	DLHS(0.147)S(0.853)NAPLVR	2	-0.023181	3	0.907	0.967	0.875	0.863	1.213	1.09	1	1.085	0.965	0.892	1.338	1.127	1.103	1.143	0.825	1.122	1.258	0.996
F0NFN5	8	T	Ferritin-like domain, linocin M18-like domain	SiRe_2372	0.956395	0.00203125	67.927	MFSNDPS(0.037)T(0.956)LT(0.007)R	2	0.31245	1	0.87	0.909	1.031	0.944	0.978	0.975	1.132	1.162	1.184	1.038	1.123	1.072	1.301	1.099	1.158	1.279	1.232	1.193
F0NFN5	97	S	Ferritin-like domain, linocin M18-like domain	SiRe_2372	1	6.76485e-42	154.69	LIGES(1)KDFPLIQPTPSESR	3	-2.3185	3	0.959	0.936	1.013	0.973	0.944	0.95	1.1	1.125	1.056	1.039	0.984	1.015	1.148	1.087	1.166	1.202	1.157	1.184
F0NFN5	160	S	Ferritin-like domain, linocin M18-like domain	SiRe_2372	0.954869	1.54975e-15	113.33	S(0.955)VT(0.045)LYEVPLISSQVK	3	-1.7657	1	0.95	1.047	1.019	1.049	0.866	1.1	0.935	1.033	1.073	1.002	0.912	1.05	0.985	0.918	1.08	0.987	0.985	0.939
F0NFN5	108	S	Ferritin-like domain, linocin M18-like domain	SiRe_2372	0.988458	3.68336e-14	112.34	DFPLIQPT(0.007)PS(0.988)ES(0.005)R	2	0.065932	3	0.87	0.972	1.108	1.014	0.928	0.908	1.11	1.09	1.274	1.043	1.068	0.935	1.277	1.002	1.196	1.122	1.076	1.201
F0NFN6	444	T	AAA ATPase	SiRe_2373	0.96756	2.08866e-06	97.163	NET(0.968)ES(0.032)LAL	2	1.0002	2
F0NFQ0	140	S	Electron transfer flavoprotein alpha subunit	SiRe_2387	1	0.00136675	66.267	ELQPS(1)VEK	2	0.10156	1	0.873	0.839	1.008	1.006	1.029	1.008	1.09	1.147	1.154	1.199	1.178	1.201	1.248	1.081	1.059	1.366	1.14	1.138
F0NFQ1	223	S	Electron transfer flavoprotein alpha/beta-subunit	SiRe_2388	1	6.74555e-05	76.165	IVIEES(1)DINK	3	1.421	2	1.023	1.201	0.979	0.833	1.008	1.009	0.943	1.005	0.956	0.693	0.985	0.84	0.921	0.963	0.935	0.836	1.207	0.995
F0NFS4	145	S	AAA+ ATPase superfamily	SiRe_2412	0.781586	0.00109828	67.385	IVVT(0.194)GS(0.782)S(0.024)AK	2	0.71033	1
F0NFU5	25	S	Peroxiredoxin (PRX) family, AhpE-like subfamily	SiRe_2592	1	3.9207e-07	96.604	VKIPS(1)DFK	2	-0.85277	3	0.955	0.98	0.984	0.961	1.007	0.965	1.083	1.065	1.031	0.98	1.054	0.984	1.135	1.101	1.076	1.086	1.108	1.104
F0NFU5	43	S	Peroxiredoxin (PRX) family, AhpE-like subfamily	SiRe_2592	0.805489	8.71883e-23	125.23	VVVLAFYPAAFT(0.19)S(0.805)VCT(0.004)K	3	-0.40789	1
F0NFU5	55	S	Peroxiredoxin (PRX) family, AhpE-like subfamily	SiRe_2592	0.999395	0.0226162	52.966	EMCT(0.001)FRDS(0.999)MAK	3	-0.7769	1
F0NFW2	113	Y	Aminotransferase class V	SiRe_2609	0.840767	5.54316e-10	90.694	VLRPS(0.159)PGGY(0.841)VKPEEVEEEVR	4	0.050466	1	0.784	0.91	1.061	1.064	0.964	1.012	1.129	1.076	1.354	1.17	1.23	1.112	1.441	1.064	1.171	1.183	1.011	1.064
F0NFW4	147	S	UPF0310 protein SiRe_2611	SiRe_2611	1	2.46914e-16	128.68	RPIPES(1)DAK	2	0.057192	4	0.998	0.997	0.919	0.872	1.14	1.02	0.982	1.073	0.921	0.874	1.142	1.023	0.984	1.068	0.861	1.076	1.232	1.052
F0NFW8	202	S	Triosephosphate isomerase	SiRe_2615	1	3.10584e-29	133.86	LGAHGIGAAS(1)AVMK	3	0.10728	5	0.924	0.944	0.899	0.903	1.099	1.072	1.04	1.117	0.973	0.956	1.189	1.136	1.126	1.157	0.947	1.183	1.237	1.042
F0NFX1	122	S	Citrate synthase	SiRe_2618	1	0.000147298	78.149	AIS(1)IIAK	3	-0.81185	3	1.021	1.03	0.863	0.924	1.122	1.053	1.027	0.959	0.845	0.897	1.099	1.023	1.006	1.191	0.915	0.932	1.038	0.911
F0NFX1	277	T	Citrate synthase	SiRe_2618	0.81223	0.00349221	48.044	ELAS(0.188)T(0.812)LIER	2	1.6191	1
F0NFX2	12	S	Putative signal-transduction protein with CBS domains	SiRe_2619	1	6.81288e-05	82.831	RS(1)PVVVK	3	-0.54748	4	0.997	0.953	0.922	0.938	1.136	1.094	0.988	0.973	0.925	0.984	1.139	1.148	0.991	1.072	0.87	1.02	1.038	0.889
F0NFX3	199	T	2-methylisocitrate lyase	SiRe_2621	1	1.7011e-19	132.51	APLLANMT(1)EFGK	3	1.1099	4	0.97	1.015	0.877	0.876	1.091	1.164	0.909	1.099	0.904	0.864	1.125	1.147	0.937	1.037	0.833	1.083	1.254	0.944
F0NFX5	248	T	Lactate/malate dehydrogenase	SiRe_2622	0.935245	6.62648e-50	172.1	VMGGT(0.065)T(0.935)WGPATIIK	3	-1.9728	3	1.072	1.123	0.974	0.945	1.011	1.159	0.797	0.917	0.909	0.841	0.943	1.032	0.743	0.818	0.788	0.817	0.971	0.791
F0NFX5	235	S	Lactate/malate dehydrogenase	SiRe_2622	1	0.000543197	71.524	S(1)IPGEIIR	2	-0.70426	2	0.87	0.923	0.83	0.878	1.035	0.952	1.246	1.266	0.954	0.951	1.19	1.032	1.433	1.501	1.204	1.372	1.443	1.33
F0NFX5	247	T	Lactate/malate dehydrogenase	SiRe_2622	0.766042	8.39264e-15	114.52	VMGGT(0.766)T(0.234)WGPATIIK	2	1.3024	1	0.871	1.037	0.999	1.033	1.03	1.038	1.003	0.989	1.147	0.996	1.183	1	1.151	1.004	0.973	0.953	0.957	0.952
F0NFX6	347	S	NAD-dependent epimerase/dehydratase	SiRe_2623	0.999823	0.00686914	49.448	ILPSLGFS(1)PK	3	-0.30212	1	0.981	1.632	0.481	1.319	0.789	0.739	0.486	1.574	0.49	0.808	0.804	0.453	0.495	1.01	0.616	0.965	1.193	2.13
F0NFY0	72	T	VapB-type antitoxin	SiRe_2627	1	0.00259133	58.32	EHIKERET(1)ER	3	1.1864	1	1.738	1.791	1.257	1.205	0.552	0.581	0.355	0.521	0.723	0.673	0.318	0.325	0.204	0.283	0.643	0.291	0.432	0.896
F0NFY3	18	S	Zinc-containing ferredoxin	SiRe_2630	0.999973	1.04243e-13	103.88	TNFPVSGEHS(1)GHK	3	-1.1828	4	0.923	1.066	0.891	1.012	1.12	0.956	1.055	0.976	0.965	0.95	1.214	0.896	1.143	1.184	0.942	0.916	0.965	1.022
F0NFY3	23	Y	Zinc-containing ferredoxin	SiRe_2630	0.976087	0.00731695	68.355	IY(0.976)GT(0.024)VEPPAK	3	0.63441	1	0.967	1.076	1.005	1.215	0.938	0.964	0.874	0.961	1.04	1.129	0.971	0.896	0.904	0.87	0.932	0.893	0.791	0.997
F0NFZ6	61	S	Uncharacterized protein	SiRe_2643	0.893569	3.34538e-09	91.076	DIDYFGLSS(0.03)QS(0.894)S(0.076)K	3	0.038824	1
F0NG13	52	S	Aldehyde oxidase and xanthine dehydrogenase molybdopterin binding protein	SiRe_2661	1	0.000213064	73.632	IDVS(1)DALK	2	-1.1815	1	1.001	0.958	1.006	1.013	0.972	0.887	1.101	1.062	1.005	1.057	0.971	0.925	1.1	1.095	1.133	1.109	1.049	1.198
F0NG16	99	Y	Peroxiredoxin family, PRX	SiRe_0067	0.953256	4.02058e-05	88.056	LY(0.953)S(0.047)VLNER	2	0.52178	2	0.938	0.991	0.959	1.007	1.026	1.004	0.981	1.093	1.023	1.016	1.094	1.013	1.045	1.022	0.955	1.102	1.085	1.088
F0NG17	67	S	Phosphoenolpyruvate carboxylase	SiRe_0068	0.849026	0.00818851	44.511	LLS(0.849)NY(0.075)PDY(0.075)FR	2	0.2647	1	1.036	0.964	0.924	0.819	1.064	1.19	0.921	1.082	0.892	0.85	1.028	1.234	0.89	0.997	0.866	1.122	1.32	0.909
F0NG21	97	S	2-hydroxy-6-oxo-6-phenylhexa-2,4-dienoate hydrolase	SiRe_0072	1	1.22741e-12	113.25	AILLGAS(1)MGGK	3	1.5216	6	0.932	0.967	0.972	0.981	1.062	0.992	0.982	1.112	1.043	1.014	1.139	1.026	1.054	1.01	0.925	1.149	1.134	1.12
F0NG40	113	S	Bifunctional phosphoglucose/phosphomannose isomerase	SiRe_0091	0.99922	2.7676e-05	76.358	LINVPS(0.999)GFQT(0.001)R	2	0.88289	1	0.997	1.05	0.918	1.011	1.019	1.043	0.988	0.974	0.921	0.963	1.023	0.994	0.991	1.076	0.969	0.928	0.964	0.934
F0NG42	439	S	CoA-disulfide reductase	SiRe_0093	0.99534	7.80677e-05	74.611	KLY(0.005)TGIS(0.995)GE	2	0.71937	2	0.945	0.92	0.94	1.011	0.994	1.014	1.103	1.074	0.995	1.099	1.052	1.102	1.167	1.173	1.109	1.168	1.063	1.059
F0NG51	12	S	Amino acid transporter, putative	SiRe_0102	0.956993	6.03014e-07	95.311	ET(0.043)S(0.957)GLIK	2	0.25375	2	0.982	1.041	1.296	1.218	0.815	0.774	0.927	0.947	1.32	1.171	0.83	0.744	0.944	0.715	1.137	0.91	0.777	1.223
F0NG58	121	S	Probable cobalt-precorrin-6B C(15)-methyltransferase (decarboxylating)	SiRe_0109	1	2.87301e-07	98.105	IFIGGGS(1)EK	2	2.8807	1	0.996	0.945	0.999	0.995	1.032	0.882	1.109	1.043	1.002	1.053	1.035	0.933	1.113	1.11	1.075	1.104	1.048	1.183
F0NG74	131	T	Uncharacterized protein	SiRe_0125	0.881049	0.0111809	43.083	IS(0.119)IFDT(0.881)NIR	2	-2.787	1		0.932	1.245	0.626	1.56		0.656	0.98		0.671				0.527	0.421	1.051	1.565
F0NG83	194	S	Alcohol dehydrogenase GroES domain protein	SiRe_0134	0.999892	0.00224548	55.097	KFGSTVVAVS(1)R	3	0.60827	1
F0NG83	267	S	Alcohol dehydrogenase GroES domain protein	SiRe_0134	0.796043	0.00571966	44.847	VNLS(0.796)S(0.201)LY(0.003)GK	3	0.28679	1
F0NGB7	429	S	Phosphoenolpyruvate carboxykinase [GTP]	SiRe_0398	0.82441	0.0046826	56.432	T(0.176)S(0.824)AVIGK	2	2.0158	1
F0NGH0	50	S	AMP-dependent synthetase and ligase	SiRe_0686	0.999414	2.181e-23	134.23	IS(0.001)FS(0.999)DLKR	3	-2.2796	3	1.034	1.098	1.006	1.032	0.992	0.921	0.986	0.933	0.973	0.94	0.959	0.839	0.954	0.98	0.994	0.85	0.904	1.013
F0NGH3	190	Y	Glutamate dehydrogenase	SiRe_0689	0.701092	0.000121028	73.386	LY(0.701)S(0.216)T(0.083)GLGVATIAK	2	-4.0332	1
F0NGH3	191	S	Glutamate dehydrogenase	SiRe_0689	0.367931	8.07841e-14	107.09	LY(0.264)S(0.368)T(0.368)GLGVATIAK	3	2.1628	0
F0NGH3	233	S	Glutamate dehydrogenase	SiRe_0689	1	0.00101296	68.525	FLS(1)DMGAK	3	0.48007	2	1.021	1.116	1.113	0.921	1.011	0.883	0.895	1.041	1.09	0.825	0.99	0.791	0.876	0.804	0.885	0.933	1.13	1.179
F0NGH3	192	T	Glutamate dehydrogenase	SiRe_0689	0.367931	8.07841e-14	107.09	LY(0.264)S(0.368)T(0.368)GLGVATIAK	3	2.1628	0
F0NGH3	245	S	Glutamate dehydrogenase	SiRe_0689	0.996112	4.34949e-29	141.64	IVGIS(0.004)DS(0.996)KGGVINEK	4	-1.655	4	1.097	1.192	1.124	1.146	0.853	0.862	0.851	0.876	1.025	0.961	0.778	0.723	0.776	0.757	0.997	0.735	0.765	1.016
F0NGI8	29	T	DNA-directed RNA polymerase, subunit M (RpoM-2)	SiRe_0704	1	2.77788e-33	147.41	ENINHENDKT(1)IIADGETIEGR	4	0.84485	1	1.067	1.102	1.06	1.076	0.86	0.881	0.959	0.994	0.994	0.977	0.806	0.799	0.899	0.905	1.116	0.902	0.924	1.129
F0NGK7	87	S	AMP-dependent synthetase and ligase	SiRe_0724	0.997727	5.75288e-23	136.96	DS(0.002)S(0.998)DVFIK	2	0.072061	1	0.895	0.915	0.94	0.978	0.981	1.07	1.166	1.055	1.051	1.069	1.096	1.17	1.303	1.24	1.189	1.153	1.079	0.985
F0NGN2	191	S	Glutamate dehydrogenase	SiRe_0749	0.547205	0.000531589	61.444	LY(0.007)S(0.547)T(0.445)GLGVATIAR	3	2.5208	1	1.245	1.061	1.171	0.656	0.927	0.735	1.4	0.806	0.941	0.619	0.744	0.693	1.125	1.196	1.511	0.76	1.228	1.096
F0NGQ2	100	S	Uncharacterized protein	SiRe_1001	0.996244	0.00400566	50.088	KQEQGTT(0.001)S(0.003)QS(0.996)P	3	1.0924	1
F0NGQ2	55	T	Uncharacterized protein	SiRe_1001	0.910508	1.64889e-10	113.62	SET(0.911)LIT(0.089)K	2	0.85846	1
F0NGQ6	738	S	Aconitate hydratase 1	SiRe_1005	0.942784	0.000143696	76.682	QYGSGS(0.943)S(0.056)R	2	-2.041	4	1.215	1.232	0.868	0.936	0.841	0.914	0.919	1.075	0.715	0.76	0.692	0.741	0.756	1.058	1.092	0.872	1.148	1.176
F0NGQ6	664	S	Aconitate hydratase 1	SiRe_1005	0.99891	1.76108e-07	88.19	QFGVS(0.999)DLNT(0.001)YGAR	2	-1.5021	3	0.798	0.936	1.18	1.067	0.862	0.852	1.145	1.161	1.479	1.14	1.081	0.91	1.435	0.97	1.327	1.241	1.089	1.363
F0NGQ6	855	S	Aconitate hydratase 1	SiRe_1005	1	0.0148193	41.448	FLENERKS(1)	3	0.90808	1
F0NGQ9	371	T	von Willebrand factor type A	SiRe_1008	0.624892	2.23062e-11	115.24	EVT(0.625)S(0.375)EVT(1)R	2	-0.016636	2	1.428	1.448	0.995	0.949	0.828	0.789	0.63	0.933	0.697	0.655	0.58	0.545	0.441	0.633	0.76	0.644	0.983	1.183
F0NGQ9	322	T	von Willebrand factor type A	SiRe_1008	1	4.50988e-165	259.45	QVQAEQLIEAT(1)KT(1)LNQLNEIAQQT(1)R	3	-0.23686	32	1.11	1.117	0.974	0.962	0.903	0.978	0.861	1.093	0.878	0.861	0.814	0.876	0.776	0.884	0.953	0.979	1.136	1.118
F0NGQ9	324	T	von Willebrand factor type A	SiRe_1008	1	5.88496e-36	154.73	T(1)LNQLNEIAQQT(1)RR	3	-1.7491	13	1.004	1.005	0.993	0.907	1.004	0.97	1.021	1.097	0.989	0.903	1	0.966	1.017	1.028	1.017	1.092	1.209	1.13
F0NGQ9	353	T	von Willebrand factor type A	SiRe_1008	0.999983	6.81232e-08	98.105	LSEGLET(1)T(1)KR	3	-0.25085	5	1.093	1.168	0.725	0.761	1.23	1.293	0.799	0.93	0.664	0.652	1.126	1.107	0.731	1.102	0.65	0.797	1.223	0.719
F0NGQ9	363	T	von Willebrand factor type A	SiRe_1008	1	2.83648e-11	114.79	IGTVEQT(1)KR	3	-0.27513	19	1.083	1.15	0.858	0.907	1.099	1.091	0.78	1.032	0.792	0.789	1.015	0.949	0.721	0.909	0.71	0.898	1.139	0.947
F0NGQ9	375	T	von Willebrand factor type A	SiRe_1008	0.999999	1.86066e-25	147.62	EVTSEVT(1)RK	3	-1.1184	23	1.106	1.1	0.923	0.859	1.07	1.037	0.825	1.079	0.834	0.781	0.967	0.943	0.745	0.893	0.771	0.981	1.256	1.04
F0NGQ9	354	T	von Willebrand factor type A	SiRe_1008	0.999997	2.06259e-23	138.35	LSEGLET(1)T(1)KR	3	-0.25085	23	1.11	1.216	0.894	0.942	0.957	1.048	0.726	1.107	0.805	0.775	0.862	0.862	0.654	0.812	0.759	0.91	1.175	1.056
F0NGQ9	344	T	von Willebrand factor type A	SiRe_1008	1	4.5805e-32	143.73	RIDFMET(1)T(1)RR	2	-0.66396	79	1.014	1.02	0.903	0.872	1.094	1.063	0.913	1.12	0.89	0.855	1.079	1.042	0.901	1.012	0.835	1.098	1.285	1.053
F0NGQ9	335	T	von Willebrand factor type A	SiRe_1008	1	4.50988e-165	263.84	T(1)LNQLNEIAQQT(1)RR	3	-1.7491	72	0.976	0.998	0.998	0.955	0.994	1.012	0.937	1.13	1.023	0.957	1.019	1.013	0.96	0.938	0.942	1.133	1.184	1.117
F0NGQ9	372	S	von Willebrand factor type A	SiRe_1008	0.903056	9.07125e-32	151.22	EVT(0.097)S(0.903)EVTR	2	-0.56246	6	1.064	1.14	0.937	0.861	1.152	0.987	0.857	1.003	0.88	0.755	1.082	0.866	0.805	0.915	0.744	0.88	1.166	1.017
F0NGQ9	343	T	von Willebrand factor type A	SiRe_1008	1	4.5805e-32	141.45	RIDFMET(1)T(1)RR	2	-0.66396	61	0.973	0.957	0.898	0.839	1.138	1.077	0.986	1.132	0.923	0.876	1.169	1.125	1.014	1.099	0.867	1.182	1.349	1.051
F0NGR1	97	T	FHA domain containing protein	SiRe_1010	0.964087	2.55456e-13	109.72	LEQPQPAT(0.964)T(0.034)T(0.002)VSK	3	-1.2607	3	1.241	1.295	1.074	1.019	0.829	0.844	0.752	0.947	0.866	0.787	0.668	0.652	0.606	0.7	0.907	0.731	0.93	1.122
F0NGR1	148	S	FHA domain containing protein	SiRe_1010	1	6.17407e-08	87.533	SPENVIVIPDPEVS(1)RK	3	2.4553	4	0.962	1.036	1.02	0.976	0.98	0.987	0.955	1.084	1.061	0.941	1.019	0.952	0.993	0.936	0.974	1.046	1.111	1.099
F0NGR2	327	T	von Willebrand factor type A	SiRe_1011	1	5.24509e-40	160.52	VAEET(1)RRPELIEET(1)K	3	-3.0868	7	1.351	1.348	0.994	0.993	0.838	0.948	0.662	0.867	0.735	0.737	0.62	0.703	0.49	0.666	0.79	0.643	0.873	0.915
F0NGR2	197	S	von Willebrand factor type A	SiRe_1011	1	3.50961e-20	127.05	DISELPNIFES(1)QR	3	0.13843	1	1.133	1.214	0.914	0.88	0.995	0.995	0.785	1.084	0.807	0.725	0.879	0.819	0.693	0.86	0.789	0.893	1.232	1.09
F0NGR2	304	S	von Willebrand factor type A	SiRe_1011	0.936822	2.77921e-07	90.614	EY(0.063)S(0.937)EALEAGK	3	-1.0253	1	1.415	1.593	0.906	1.021	0.709	0.775	0.752	0.829	0.64	0.641	0.501	0.486	0.531	0.83	1.059	0.521	0.812	1.071
F0NGR2	303	Y	von Willebrand factor type A	SiRe_1011	0.839206	1.52517e-22	138.24	EY(0.839)S(0.161)EALEAGK	2	0.29723	1	0.995	1.405	0.994	1.15	0.555	1.006	0.947	0.949	0.999	0.818	0.558	0.716	0.952	0.953	1.707	0.675	0.825	0.943
F0NGR2	351	T	von Willebrand factor type A	SiRe_1011	1	2.90074e-12	117.79	SDLSEIT(1)R	2	0.36969	10	1.346	1.335	1.104	0.967	0.892	0.837	0.639	0.879	0.821	0.725	0.663	0.627	0.475	0.579	0.717	0.659	0.909	1.05
F0NGR2	314	T	von Willebrand factor type A	SiRe_1011	1	1.84579e-107	233.46	EYSEALEAGKDAT(1)K	2	0.14636	20	1.311	1.422	0.89	0.959	0.883	1.005	0.672	0.858	0.679	0.675	0.674	0.707	0.513	0.755	0.762	0.603	0.895	0.854
F0NGR2	336	T	von Willebrand factor type A	SiRe_1011	1	5.24509e-40	160.52	VAEET(1)RRPELIEET(1)K	3	-3.0868	11	1.221	1.181	1.034	0.964	1.014	0.933	0.758	0.894	0.847	0.816	0.83	0.79	0.621	0.733	0.748	0.757	0.927	0.958
F0NGS1	166	T	Fumarate lyase	SiRe_1020	1	0.00657056	52.255	AGRT(1)HLR	3	0.56471	1
F0NGS1	136	T	Fumarate lyase	SiRe_1020	1	0.00213028	56.205	IAAVAEVT(1)NR	3	1.9999	2	1.141	1.326	1.091	1.037	0.86	0.804	0.981	0.761	0.957	0.783	0.754	0.607	0.86	0.899	1.141	0.574	0.733	0.946
F0NGS5	6	T	Amino acid permease-associated region	SiRe_1024	0.997748	0.00447186	48.288	AEEGT(0.998)KVS(0.002)VQQSDK	3	-0.035885	1	1.715	1.981	0.758	0.58	0.787	0.68	0.715	0.783	0.442	0.293	0.459	0.344	0.417	0.943	0.909	0.395	1.351	1.151
F0NGS5	9	S	Amino acid permease-associated region	SiRe_1024	0.913581	0.00183847	53.453	AEEGT(0.086)KVS(0.914)VQQSDK	3	-0.18839	1
F0NGS6	156	S	Intracellular protease, PfpI family	SiRe_1025	0.999998	0.000259364	68.576	VPS(1)DLPAFASTLVK	3	0.57219	1
F0NGT4	257	T	Biotin/lipoate A/B protein ligase	SiRe_1033	1	0.00167838	60.255	HPNIHT(1)ER	3	-2.8503	1	1.412	0.937	0.799	0.688	1.086	0.898	0.817	1.362	0.566	0.735	0.769	0.958	0.578	1.021	0.752	1.454	1.979	1.517
F0NGV1	221	T	Ribose-phosphate pyrophosphokinase	SiRe_1050	0.974279	2.68435e-16	115.96	DVVLIDDIIS(0.01)T(0.974)GGT(0.016)IVQATR	3	0.88224	1	0.881	1.091	1.189	1.381	0.759	1.01	0.934	0.755	1.349	1.266	0.861	0.926	1.06	0.786	1.231	0.692	0.547	0.748
F0NGV1	224	T	Ribose-phosphate pyrophosphokinase	SiRe_1050	0.999757	3.05857e-55	175.04	GKDVVLIDDIISTGGT(1)IVQATR	3	0.27633	3	0.953	0.878	1.048	1.184	0.955	0.974	0.899	1.107	1.1	1.349	1.003	1.11	0.944	0.858	0.941	1.261	0.935	1.137
F0NGV5	22	S	UPF0200 protein SiRe_1054	SiRe_1054	0.998658	2.97318e-80	204.81	VILITGMPGS(0.001)GKS(0.999)EFAK	3	0.14505	7	0.978	1.007	0.884	0.968	1.062	1.072	0.972	1.058	0.905	0.961	1.086	1.065	0.994	1.099	0.915	1.051	1.093	0.987
F0NGV5	39	S	UPF0200 protein SiRe_1054	SiRe_1054	1	7.18142e-16	122.69	VIVMS(1)DVVR	2	-0.76215	2	1.095	1.05	0.969	0.977	1.052	1.065	0.876	0.915	0.885	0.93	0.96	1.014	0.8	0.904	0.833	0.871	0.936	0.859
F0NGX2	144	S	ATPase-like protein	SiRe_0451	0.952733	1.23158e-32	146.19	EAFIIVSGS(0.953)T(0.042)S(0.005)DLINENVR	3	-0.44851	1	0.826	0.841	1.093	1.2	0.835	1.03	1.143	1.031	1.323	1.426	1.011	1.225	1.383	1.046	1.368	1.226	0.859	1.001
F0NGZ4	168	S	ATPase	SiRe_0475	0.92291	0.00275693	54.898	FIFT(0.037)GS(0.923)Y(0.04)VGVTK	3	1.8339	1	0.867	1.321	1.137	1.2	0.754	0.779	0.937	1.005	1.311	0.908	0.87	0.589	1.081	0.824	1.242	0.761	0.837	1.29
F0NH02	276	S	Aldehyde oxidase and xanthine dehydrogenase molybdopterin binding protein	SiRe_0484	0.967862	1.78278e-11	113.42	IHAYYS(0.032)S(0.968)DGR	3	0.5086	3	0.904	0.957	0.943	0.977	1.142	0.98	1.022	1.075	1.042	1.021	1.263	1.024	1.13	1.084	0.895	1.123	1.1	1.097
F0NH02	275	S	Aldehyde oxidase and xanthine dehydrogenase molybdopterin binding protein	SiRe_0484	0.49999	5.44037e-05	77.062	IHAYYS(0.5)S(0.5)DGR	2	0.74302	1	0.801	0.786	0.964	1.082	1.096	0.979	0.991	1.3	1.204	1.376	1.368	1.245	1.237	1.027	0.904	1.654	1.202	1.328
F0NH09	555	T	Tricorn protease homolog	SiRe_0491	0.999657	3.50536e-06	81.327	GLRT(1)QTGDVFGR	3	0.54247	1	1.078	0.984	0.954	1.076	0.946	0.96	1.017	0.985	0.886	1.094	0.878	0.975	0.943	1.065	1.075	1.001	0.915	1.026
F0NH10	58	S	2,5-diamino-6-hydroxy-4-(5-phosphoribosylamino) pyrimidine1-reductase	SiRe_0492	0.999838	5.76603e-05	82.505	VDNPS(1)LTVK	3	0.17817	2	1.018	1.19	0.949	0.891	0.965	0.981	0.97	1.036	0.932	0.749	0.948	0.824	0.953	1.022	1.006	0.87	1.163	1.057
F0NH26	266	Y	Uncharacterized protein	SiRe_0508	0.862222	0.00490695	49.06	LFY(0.808)T(0.33)KY(0.862)K	2	-1.2053	1	0.397	0.398	1.549	1.518	0.528	0.521	1.613	1.477	3.9	3.817	1.33	1.311	4.061	1.041	3.053	3.713	0.973	2.832
F0NH26	263	Y	Uncharacterized protein	SiRe_0508	0.902944	0.00490695	49.06	LFY(0.903)T(0.709)KY(0.388)K	2	-1.4065	2	0.52	0.505	1.416	1.445	0.548	0.571	1.509	1.486	2.722	2.862	1.054	1.131	2.902	1.066	2.755	2.943	1.029	2.603
F0NH26	264	T	Uncharacterized protein	SiRe_0508	0.709422	0.00846142	44.318	LFY(0.903)T(0.709)KY(0.388)K	2	-1.4065	1	0.558	0.538	1.374	1.422	0.554	0.587	1.477	1.489	2.462	2.642	0.992	1.09	2.646	1.075	2.666	2.766	1.047	2.539
F0NH29	68	S	Glycerol kinase	SiRe_0511	1	0.0123241	62.466	AIS(1)KIDAK	3	0.71074	1	1.015	0.951	0.895	0.937	1.177	0.975	1.015	1.035	0.881	0.986	1.16	1.026	1	1.135	0.863	1.089	1.105	1.062
F0NH29	17	T	Glycerol kinase	SiRe_0511	0.590867	0.000103787	70.134	FVLALDEGT(0.205)T(0.591)S(0.205)AR	3	-1.9447	1	1.117	1.005	1.216	0.954	0.96	0.993	0.717	1.037	1.088	0.949	0.86	0.988	0.642	0.59	0.747	1.032	1.087	1.045
F0NH34	165	S	AMP-dependent synthetase and ligase	SiRe_0516	0.63656	0.00471531	68.639	GSDPY(0.006)SILFT(0.117)S(0.637)GT(0.1)T(0.14)GLPK	4	0.26793	1	0.896	1.248	0.929	1.043	0.862	1.23	0.777	1.014	1.037	0.836	0.961	0.986	0.867	0.836	0.902	0.813	0.972	0.824
F0NH34	167	T	AMP-dependent synthetase and ligase	SiRe_0516	0.874011	4.59077e-32	141.83	GSDPYSILFTS(0.007)GT(0.874)T(0.119)GLPK	3	1.0117	2	1.037	1.167	0.985	1.094	0.893	1.126	0.732	0.965	0.95	0.938	0.861	0.965	0.706	0.744	0.82	0.827	0.882	0.857
F0NH49	37	S	CRISPR-associated autoregulator, Csa2, DevR family	SiRe_0767	0.97345	8.16665e-11	110.31	T(0.023)S(0.973)T(0.003)GYLVR	2	-2.5159	1	0.844	1.105	0.872	0.992	0.938	1.14	1.042	1.068	1.034	0.897	1.112	1.032	1.235	1.194	1.11	0.967	1.077	0.937
F0NH49	282	S	CRISPR-associated autoregulator, Csa2, DevR family	SiRe_0767	1	0.000635918	68.283	AKS(1)VLNGNVAK	3	-0.61464	2
F0NH53	144	T	CRISPR associated protein, CsaX	SiRe_0771	0.999951	0.002412	57.434	SPGMVERT(1)R	2	0.073767	1	0.962	1.283	1.285	1.171	0.829	0.492	0.544	1.434	1.337	0.912	0.862	0.383	0.566	0.423	0.657	1.117	1.224	2.916
F0NH60	133	S	AAA ATPase	SiRe_0778	0.999581	9.56897e-11	110.11	IVITGS(1)NSR	2	-0.92287	7	0.954	0.992	0.964	0.947	0.983	0.995	1.066	1.099	1.01	0.954	1.03	1.003	1.117	1.106	1.084	1.108	1.161	1.105
F0NH84	9	S	Uncharacterized protein	SiRe_0806	0.990168	0.00669876	47.712	MLILAT(0.01)LGS(0.99)DK	3	1.6971	1	1.348	1.239	0.413						0.306
F0NHD1	161	S	ABC transporter related protein	SiRe_1085	0.996312	0.000693407	63.979	NPSY(0.004)FLLDEPLS(0.996)NLDAR	3	-1.27	1
F0NHD1	134	S	ABC transporter related protein	SiRe_1085	0.999362	1.12652e-12	113.65	VT(0.001)QIS(0.999)GGQQQR	2	0.13771	2	0.737	0.801	0.791	0.729	1.303	1.176	1.149	1.314	1.072	0.91	1.767	1.469	1.559	1.454	0.882	1.64	1.803	1.117
F0NHE3	20	T	Nucleotidyl transferase	SiRe_1097	1	5.54677e-17	125.95	VIIPIGGEAT(1)R	3	1.1793	2	1.143	1.13	1.062	0.924	0.954	0.988	0.722	1.077	0.929	0.817	0.834	0.874	0.632	0.68	0.757	0.953	1.166	1.09
F0NHF4	451	S	Transcriptional regulator, AsnC family	SiRe_1108	0.998874	6.65461e-54	182.93	S(0.999)T(0.001)LTSLVLK	2	-3.0605	3	1.155	1.325	1.024	1.149	0.816	0.907	0.736	0.888	0.886	0.867	0.707	0.685	0.637	0.719	0.901	0.67	0.773	0.978
F0NHF6	139	T	Uridylate kinase	SiRe_1110	0.999993	3.84321e-10	91.276	TLVVAT(1)NVDGVYEKDPR	4	0.32485	2
F0NHF6	45	S	Uridylate kinase	SiRe_1110	0.961608	3.20218e-13	105.14	VGIVT(0.001)GGGS(0.962)T(0.038)AR	2	-2.5664	1	1.021	1.184	0.95	0.92	0.999	0.935	1.013	0.977	0.931	0.777	0.978	0.79	0.993	1.066	1.015	0.825	1.062	1.045
F0NHG4	99	Y	Type 2 DNA topoisomerase 6 subunit B	SiRe_1118	0.958314	0.00103602	69.825	Y(0.958)VNRQT(0.042)R	2	1.6809	1	1.188	1.09	0.844	0.869	0.956	0.99	0.902	1.16	0.711	0.797	0.805	0.908	0.759	1.069	0.944	1.065	1.336	1.172
F0NHG5	18	S	Probable deoxyhypusine synthase	SiRe_1119	1	0.00237094	55.437	NPVEDIALS(1)DLEK	3	2.4662	1	0.902	1.047	0.826	1.016	1.083	0.996	0.949	1.18	0.915	0.97	1.201	0.951	1.052	1.15	0.876	1.127	1.161	1.184
F0NHG5	174	S	Probable deoxyhypusine synthase	SiRe_1119	0.976073	2.72965e-07	98.368	IS(0.021)DS(0.976)NS(0.003)ILR	2	-0.80207	2	0.956	0.946	0.952	0.9	1.042	0.928	1.166	1.109	0.996	0.951	1.091	0.981	1.22	1.225	1.119	1.172	1.233	1.196
F0NHG8	336	S	DEAD/DEAH box helicase domain protein	SiRe_1122	1	6.19566e-05	77.185	S(1)GHIVHGVPK	4	1.5235	5	1.095	1.215	0.913	0.984	0.97	0.981	0.94	0.903	0.834	0.81	0.886	0.807	0.858	1.029	0.969	0.743	0.918	0.92
F0NHH1	74	S	DNA/RNA-binding protein Alba	SiRe_1123	0.995637	1.93763e-25	134.76	VGS(0.996)QVVT(0.004)SQDGR	2	-1.8882	3	0.937	1.041	0.954	1.012	1.077	0.912	1.044	1.023	1.018	0.972	1.15	0.876	1.114	1.094	0.969	0.982	1.01	1.122
F0NHH1	85	S	DNA/RNA-binding protein Alba	SiRe_1123	1	1.0147e-61	184.29	VGSQVVTSQDGRQS(1)R	3	-0.90617	5	0.899	1.046	0.838	0.895	1.151	1.128	0.984	1.059	0.932	0.856	1.28	1.078	1.095	1.175	0.855	1.012	1.183	0.939
F0NHH1	3	S	DNA/RNA-binding protein Alba	SiRe_1123	0.328815	0.00398694	48.527	S(0.329)S(0.329)GT(0.329)PT(0.013)PS(0.001)NVVLIGK	3	-0.053688	0
F0NHH1	9	S	DNA/RNA-binding protein Alba	SiRe_1123	0.722059	1.02546e-06	82.349	S(0.02)S(0.025)GT(0.117)PT(0.117)PS(0.722)NVVLIGK	3	-0.21337	1	1.002	0.967	0.882	0.847	1.031	1.003	1.193	1.074	0.88	0.876	1.028	1.037	1.19	1.352	1.157	1.11	1.268	1.07
F0NHH1	78	T	DNA/RNA-binding protein Alba	SiRe_1123	0.97788	2.74588e-13	115.8	VGSQVVT(0.978)S(0.022)QDGR	2	-0.21625	4	1.042	1.077	0.872	0.831	1.144	1.086	0.88	1.068	0.837	0.772	1.098	1.009	0.844	1.008	0.769	0.992	1.286	0.983
F0NHH1	2	S	DNA/RNA-binding protein Alba	SiRe_1123	0.991831	2.13513e-107	231.59	S(0.992)S(0.008)GTPTPSNVVLIGK	2	-1.9609	2	0.957	0.97	1.09	1.037	0.917	0.904	1.002	1.124	1.139	1.069	0.958	0.932	1.047	0.919	1.093	1.158	1.083	1.243
F0NHH1	79	S	DNA/RNA-binding protein Alba	SiRe_1123	0.994171	2.86791e-44	164.3	VGSQVVT(0.006)S(0.994)QDGR	2	-0.27709	12	0.955	0.958	0.885	0.868	1.155	1.049	0.999	1.131	0.927	0.907	1.21	1.096	1.046	1.128	0.864	1.181	1.302	1.078
F0NHH1	5	T	DNA/RNA-binding protein Alba	SiRe_1123	0.579766	4.11493e-22	125.98	S(0.18)S(0.24)GT(0.58)PTPSNVVLIGK	3	-1.6807	1	1.043	1.053	1.02	0.954	0.928	1.026	1.019	0.958	0.978	0.906	0.89	0.975	0.976	0.999	1.097	0.91	1.004	0.933
F0NHH5	188	T	Nucleotide excision repair helicase, Xpb1	SiRe_1129	1	0.00219495	54.343	GVIALPT(1)GAGK	3	2.7357	1	0.888	0.883	1.16	0.978	0.892	1.174	1.03	0.994	1.305	1.107	1.005	1.329	1.159	0.888	1.154	1.126	1.017	0.847
F0NHI1	209	T	Cytidyltransferase-related domain protein	SiRe_1135	0.959671	6.60095e-51	176.1	KWPHSS(0.019)T(0.96)T(0.021)DIINEIK	3	-1.7629	2	0.835	0.882	0.964	0.997	1.058	0.98	1.095	1.19	1.155	1.131	1.267	1.111	1.311	1.135	1.035	1.35	1.194	1.215
F0NHI1	208	S	Cytidyltransferase-related domain protein	SiRe_1135	0.882043	4.01026e-107	224.86	KWPHS(0.08)S(0.882)T(0.037)T(0.001)DIINEIK	4	0.088646	5	0.962	0.964	0.936	0.96	1.063	1.048	1	1.067	0.973	0.995	1.105	1.087	1.04	1.069	0.941	1.107	1.112	1.018
F0NHI8	109	S	Isopropylmalate/isohomocitrate dehydrogenase	SiRe_1285	0.988479	2.25231e-05	83.869	Y(0.012)S(0.988)NVDLLIVR	2	2.0067	1	0.928	0.979	0.882	1.012	0.913	1.083	1.045	1.158	0.95	1.034	0.984	1.106	1.126	1.186	1.144	1.182	1.144	1.069
F0NHI9	536	Y	Isoleucyl-tRNA synthetase	SiRe_1286	0.618666	7.7946e-21	123	S(0.381)LGNY(0.619)VEPSVVIQR	2	3.0543	1	0.811	0.873	1.079	0.843	0.984	0.935	1.253	1.221	1.33	0.965	1.213	1.071	1.544	1.161	1.273	1.398	1.449	1.306
F0NHI9	532	S	Isoleucyl-tRNA synthetase	SiRe_1286	0.948046	1.50512e-61	187.22	S(0.948)LGNY(0.052)VEPSVVIQR	3	1.2165	2	0.896	0.947	0.986	0.983	1	0.949	1.056	1.182	1.1	1.039	1.116	1.003	1.178	1.07	1.056	1.248	1.202	1.244
F0NHJ1	22	S	50S ribosomal protein L3	SiRe_1288	0.499998	0.000857779	69.721	S(0.5)S(0.5)ELLPTPR	3	-0.56894	2	0.94	0.809	0.841	0.759	1.039	0.937	1.198	1.478	0.895	0.939	1.105	1.158	1.275	1.424	1.153	1.827	1.946	1.578
F0NHJ1	234	S	50S ribosomal protein L3	SiRe_1288	0.99943	1.36313e-16	130.56	RY(0.001)S(0.999)VVELPR	3	0.094438	4	0.93	0.996	1.028	0.981	1.053	1.045	0.984	0.981	1.105	0.985	1.132	1.049	1.058	0.958	0.934	0.985	1	0.939
F0NHJ1	37	S	50S ribosomal protein L3	SiRe_1288	0.999989	0.00029854	70.438	TWPQINS(1)PNPK	3	-0.98075	1	0.968	0.935	1.034	0.86	0.881	0.948	1.207	1.168	1.068	0.92	0.91	1.014	1.248	1.168	1.371	1.249	1.358	1.232
F0NHJ1	23	S	50S ribosomal protein L3	SiRe_1288	0.80231	8.49043e-06	86.498	RS(0.197)S(0.802)ELLPT(0.001)PR	2	1.5489	5	0.914	0.826	0.989	0.804	1.001	0.965	1.145	1.356	1.082	0.974	1.095	1.169	1.253	1.158	1.144	1.642	1.686	1.405
F0NHJ1	13	S	50S ribosomal protein L3	SiRe_1288	1	0.000618721	69.261	RGS(1)AGLRPR	3	0.27735	1
F0NHJ2	161	S	50S ribosomal protein L4	SiRe_1289	0.87167	2.71556e-08	95.264	T(0.128)AS(0.872)EVEEFLEK	3	-0.031796	1	0.902	0.986	0.968	1.023	1.028	0.915	1.196	0.981	1.073	1.037	1.14	0.928	1.326	1.237	1.164	0.995	0.959	1.072
F0NHJ2	83	S	50S ribosomal protein L4	SiRe_1289	0.997229	2.29283e-05	74.905	VKNS(0.997)GEAALAPNT(0.003)VGGR	3	-2.0951	1
F0NHJ6	32	Y	50S ribosomal protein L22	SiRe_1293	1	0.000349919	83.869	DLY(1)NVCK	3	2.4053	3	0.869	0.833	0.946	1.02	0.927	0.997	1.151	1.256	1.089	1.224	1.067	1.196	1.324	1.216	1.241	1.507	1.231	1.26
F0NHJ7	40	S	30S ribosomal protein S3	SiRe_1294	0.995405	1.22574e-28	138.98	VIIY(0.005)AGRPS(0.995)MIIGR	3	-0.48659	1	0.975	0.964	0.892	0.96	1.017	1.144	1.004	1.043	0.915	0.996	1.043	1.186	1.029	1.125	0.987	1.082	1.086	0.912
F0NHK1	132	S	50S ribosomal protein L14	SiRe_1298	0.998887	9.3003e-16	119.68	IAS(0.999)LAT(0.001)LVV	2	0.35806	1	0.523	1.485	0.686	0.38	1.899	1.328		0.7	1.312	0.256	3.635	0.894				0.472	1.843	0.527
F0NHK2	35	S	50S ribosomal protein L24	SiRe_1299	0.998204	0.000531666	59.68	VS(0.001)DEIAS(0.998)QY(0.001)GIK	3	0.62119	1	0.764	0.797	1.035	1.012	0.956	0.999	1.179	1.259	1.355	1.27	1.251	1.253	1.544	1.139	1.234	1.579	1.244	1.26
F0NHK2	106	S	50S ribosomal protein L24	SiRe_1299	1	0.00588919	53.968	LDLS(1)DPR	2	0.44861	2	0.834	0.958	0.939	0.89	1.193	0.943	1.118	1.125	1.126	0.929	1.431	0.984	1.341	1.191	0.937	1.174	1.263	1.193
F0NHK2	15	T	50S ribosomal protein L24	SiRe_1299	1	0.000580635	66.953	LLHT(1)LPLHQR	3	-0.19748	2
F0NHK4	78	T	50S ribosomal protein L5	SiRe_1301	0.999692	3.24411e-14	112.91	VTLRGT(1)QAEGFLR	3	1.4006	2	0.713	0.911	1.107	0.986	1.059	0.931	1.124	1.169	1.552	1.082	1.484	1.022	1.575	1.015	1.062	1.284	1.186	1.256
F0NHK7	73	S	50S ribosomal protein L6	SiRe_1304	0.9675	0.000857281	63.091	AAFY(0.028)S(0.004)IVS(0.967)HIK	3	-2.1568	1	1.021	1.244	0.766	0.857	1.272	1.036	0.91	0.894	0.75	0.689	1.246	0.833	0.891	1.188	0.715	0.718	1.043	0.862
F0NHK7	14	S	50S ribosomal protein L6	SiRe_1304	1	1.53213e-49	168.64	EEIEIPS(1)NVNVDLK	2	0.2668	4	0.641	0.668	0.618	0.708	1.373	1.411	1.205	1.376	0.965	1.061	2.143	2.113	1.881	1.95	0.878	2.061	1.943	0.975
F0NHK9	118	S	50S ribosomal protein L19e	SiRe_1306	0.91716	7.23972e-11	112.11	VIDS(0.917)HT(0.083)YR	3	-0.64895	2	0.89	0.962	0.777	0.82	1.212	1.018	1.067	1.254	0.874	0.852	1.362	1.058	1.199	1.373	0.881	1.303	1.53	1.232
F0NHL0	137	S	50S ribosomal protein L18	SiRe_1307	1	3.9628e-09	95.662	IPIGNIS(1)IENDR	3	0.53885	3	0.98	0.947	0.971	0.962	1.048	0.901	1.031	1.16	0.991	1.016	1.07	0.951	1.053	1.062	0.984	1.224	1.206	1.287
F0NHL1	74	S	30S ribosomal protein S5	SiRe_1308	0.999981	0.00220107	56.139	QTDAGEIS(1)R	2	0.38578	1
F0NHL1	18	S	30S ribosomal protein S5	SiRe_1308	0.824099	0.00415609	55.721	T(0.176)S(0.824)IGNLVK	2	2.522	2	0.996	0.872	0.818	0.846	1.081	1.055	1.05	1.283	0.821	0.97	1.085	1.209	1.055	1.285	0.972	1.471	1.517	1.216
F0NHL1	162	S	30S ribosomal protein S5	SiRe_1308	0.9998	0.000998845	59.248	GTGLVVGS(1)VLK	3	-0.21939	2	0.923	0.873	0.905	0.978	1.066	0.964	1.069	1.221	0.981	1.121	1.155	1.104	1.158	1.181	1.003	1.399	1.248	1.267
F0NHL1	186	T	30S ribosomal protein S5	SiRe_1308	0.5	5.07199e-06	89.171	T(0.5)T(0.5)ENFVR	2	-1.0178	1	0.854	0.935	0.887	0.885	1.114	1.094	0.992	1.238	1.04	0.947	1.305	1.17	1.162	1.118	0.89	1.324	1.399	1.132
F0NHL1	187	T	30S ribosomal protein S5	SiRe_1308	0.750859	5.07199e-06	89.171	T(0.249)T(0.751)ENFVR	2	-0.66849	2	0.854	0.935	0.887	0.885	1.114	1.094	0.992	1.238	1.04	0.947	1.305	1.17	1.162	1.118	0.89	1.324	1.399	1.132
F0NHL1	17	T	30S ribosomal protein S5	SiRe_1308	0.817554	0.000257801	84.188	T(0.818)S(0.182)IGNLVK	2	0.45027	1	1.179	0.981	1.014	0.787	0.998	0.947	0.975	1.12	0.86	0.802	0.847	0.965	0.827	0.962	0.977	1.141	1.423	1.183
F0NHL1	29	S	30S ribosomal protein S5	SiRe_1308	0.98869	0.0135083	46.844	NGKIS(0.989)S(0.011)IK	3	-0.80944	1
F0NHL2	42	S	50S ribosomal protein L30	SiRe_1309	0.5	1.9079e-07	89.507	T(0.5)S(0.5)QILGMLNK	3	0.85056	1	0.922	1.008	0.734	0.856	1.272	1.218	1.028	0.963	0.796	0.849	1.379	1.208	1.115	1.401	0.809	0.955	1.125	0.791
F0NHL2	41	T	50S ribosomal protein L30	SiRe_1309	0.5	1.9079e-07	89.507	T(0.5)S(0.5)QILGMLNK	3	0.85056	1	0.922	1.008	0.734	0.856	1.272	1.218	1.028	0.963	0.796	0.849	1.379	1.208	1.115	1.401	0.809	0.955	1.125	0.791
F0NHL3	69	S	50S ribosomal protein L15	SiRe_1310	0.935969	2.18196e-05	86.879	LT(0.064)S(0.936)AISLR	2	-0.18787	1	0.862	0.888	0.943	0.866	1.136	1.112	1.091	1.103	1.094	0.975	1.318	1.252	1.265	1.157	0.96	1.242	1.274	0.992
F0NHR3	80	S	Translation initiation factor 2 subunit gamma	SiRe_1588	0.575256	7.30476e-05	79.659	S(0.575)CGS(0.425)DEEPR	2	2.3553	1	0.87	1.261	0.81	0.784	0.953	1.031	0.929	1.362	0.931	0.622	1.096	0.818	1.068	1.147	0.974	1.08	1.737	1.32
F0NHR4	168	T	30S ribosomal protein S6e	SiRe_1589	1	0.000664555	77.062	FDVT(1)GAAK	2	-0.18121	2	1.09	1.087	0.866	0.888	1.072	1.125	0.837	1.034	0.795	0.817	0.984	1.035	0.767	0.966	0.78	0.951	1.164	0.919
F0NHR6	152	S	30S ribosomal protein S15	SiRe_1591	1	0.00990912	45.653	AELLVAGAS(1)	2	-0.17271	1
F0NHR8	37	Y	Cobalamin-independent synthase MetE domain protein	SiRe_1593	1	7.12238e-07	101.54	Y(1)INENVK	2	-1.4003	2	0.989	0.906	0.877	0.833	1.147	1.085	1.085	1.078	0.887	0.919	1.159	1.198	1.097	1.238	0.946	1.191	1.295	0.994
F0NHS0	16	T	Cobyrinate a,c-diamide synthase	SiRe_1595	0.541595	0.000276161	67.194	S(0.063)GS(0.04)GKT(0.542)LIT(0.138)S(0.217)AIMR	3	2.125	1
F0NHT1	68	S	50S ribosomal protein L14e	SiRe_1606	1	0.0011416	67.704	GAS(1)DEEVR	2	-0.21409	1
F0NHT7	472	S	Glycosylated S-layer protein, SlaA	SiRe_1612	0.805275	7.78032e-14	107.5	EAELYPLS(0.005)S(0.032)S(0.805)T(0.158)LK	3	-0.81863	1	0.645	0.731	0.911	1.133	0.927	0.901	1.598	1.154	1.412	1.549	1.437	1.233	2.476	1.754	1.724	1.578	1.018	1.28
F0NHV8	175	Y	Glutamine synthetase	SiRe_1633	1	1.37732e-16	116.45	FKEGY(1)Y(1)PAPPVDQLMDVR	3	-0.88778	1	1.025	1.053	1.048	1.024	0.957	0.957	0.894	1.042	1.022	0.972	0.933	0.909	0.872	0.853	0.935	0.989	1.017	1.088
F0NHV8	176	Y	Glutamine synthetase	SiRe_1633	1	1.37732e-16	116.45	FKEGY(1)Y(1)PAPPVDQLMDVR	3	-0.88778	1	1.025	1.053	1.048	1.024	0.957	0.957	0.894	1.042	1.022	0.972	0.933	0.909	0.872	0.853	0.935	0.989	1.017	1.088
F0NHW1	237	S	Peptidase M24	SiRe_1636	0.999918	0.000258975	79.875	TFVFKNS(1)EAK	3	-0.2196	1	0.985	0.966	0.915	0.983	1.016	0.917	1.128	1.09	0.929	1.018	1.031	0.95	1.145	1.233	1.11	1.129	1.109	1.189
F0NHX1	238	S	Quinolinate phosphoribosyl transferase	SiRe_1646	0.991819	1.923e-16	125.04	LDTPS(0.992)S(0.008)R	2	-1.3897	5	1.033	1.123	0.837	0.925	1.05	1.11	0.896	1.026	0.811	0.824	1.017	0.988	0.868	1.071	0.853	0.913	1.108	0.924
F0NHX1	386	S	Quinolinate phosphoribosyl transferase	SiRe_1646	0.774462	2.7442e-09	97.597	QLTELQS(0.774)S(0.226)	2	-2.0149	1
F0NHX1	20	Y	Quinolinate phosphoribosyl transferase	SiRe_1646	1	2.33005e-22	139.31	VTDIY(1)FER	2	-1.2928	3	1.002	1.03	0.999	0.966	1.025	0.946	1.028	1.005	0.997	0.938	1.022	0.918	1.026	1.029	1.003	0.976	1.041	1.063
F0NHX2	147	T	30S ribosomal protein S19e	SiRe_1647	0.832528	0.00438764	49.3	ELAENNT(0.833)S(0.167)LK	3	0.39615	1	0.944	0.841	0.789	0.826	1.013	1.11	1.14	1.337	0.835	0.982	1.073	1.319	1.208	1.445	1.126	1.59	1.619	1.205
F0NHY2	84	S	50S ribosomal protein L11	SiRe_1657	0.991937	5.78196e-06	75.911	EAGAS(0.992)EPS(0.008)GDPAHK	3	0.36126	1	0.931	1.04	0.89	0.75	1.224	1.209	0.867	1.087	0.955	0.721	1.314	1.163	0.931	0.975	0.708	1.045	1.449	0.899
F0NHY3	7	S	50S ribosomal protein L1	SiRe_1658	0.999998	5.08606e-13	105.39	PIVDRS(1)NIEDSLK	3	-1.3566	1
F0NHY4	168	S	50S ribosomal protein L10	SiRe_1659	0.989082	4.83497e-05	72.433	S(0.989)GDVIPT(0.011)EALPILQK	3	0.63829	1
F0NHY5	32	S	50S ribosomal protein L12	SiRe_1660	0.999994	1.57852e-10	101.92	NILTAAGIS(1)VDEVR	3	0.2256	1
F0NHY6	142	S	S-adenosylmethionine synthase	SiRe_1808	0.553645	0.00264532	54.859	GS(0.554)T(0.446)DLVGIFEAGK	3	1.0782	1	1.243	0.748	0.809	1.106	1.129	1.042	0.872	1.051	0.651	1.477	0.908	1.393	0.701	1.078	0.772	1.405	0.951	1.009
F0NHZ2	206	S	Protein SiRe_1814	SiRe_1814	0.997278	1.82761e-15	103.75	ET(0.003)RPDGS(0.997)DIIVVKPSDIK	4	2.9871	1
F0NHZ6	600	S	DNA ligase	SiRe_1818	1	5.2733e-17	130.56	IESPPIDES(1)V	2	0.57151	3	0.958	0.878	1.085	0.974	0.928	0.914	1.087	1.176	1.133	1.11	0.968	1.042	1.134	1.001	1.171	1.34	1.207	1.286
F0NI04	224	S	Glutamate-1-semialdehyde 2,1-aminomutase	SiRe_1826	1	0.00785186	49.96	GFLS(1)GLR	2	0.15935	1	0.987	1.157	0.944	1.01	1.032	0.91	0.897	1.063	0.956	0.873	1.045	0.786	0.908	0.95	0.869	0.919	1.053	1.168
F0NI10	92	S	AAA family ATPase, CDC48 subfamily	SiRe_1832	1	5.36152e-05	82.069	NAGVS(1)IGDK	2	-0.38824	1	1.12	1.21	0.857	1.017	0.999	0.875	0.931	0.99	0.765	0.84	0.892	0.723	0.831	1.085	0.931	0.818	0.974	1.131
F0NI10	339	S	AAA family ATPase, CDC48 subfamily	SiRe_1832	0.961615	0.0252593	57.145	GNVIVIAAT(0.038)NRPS(0.962)AVDPALR	3	0.9957	1
F0NI10	767	T	AAA family ATPase, CDC48 subfamily	SiRe_1832	0.810019	0.00444904	52.495	TTVKPS(0.154)T(0.81)Y(0.036)A	2	1.9672	1
F0NI11	2	T	Elongation factor 1-beta	SiRe_1833	1	2.31034e-15	123.51	T(1)DVLVVLK	3	-0.087695	2	1.1	1.043	1.118	0.837	1.002	0.855	1.086	0.959	1.016	0.803	0.91	0.819	0.987	0.971	1.084	0.919	1.145	1.122
F0NI15	191	Y	Aspartate--tRNA(Asp/Asn) ligase	SiRe_1837	0.992241	4.43091e-18	123.76	EAFLAQS(0.008)PQLY(0.992)K	2	-2.8025	1	1.053	1.058	1.029	1.117	0.929	0.897	0.965	0.952	0.977	1.055	0.882	0.848	0.916	0.938	1.039	0.899	0.852	1.06
F0NI15	357	S	Aspartate--tRNA(Asp/Asn) ligase	SiRe_1837	0.93951	3.91526e-05	80.318	WLEIVS(0.014)GS(0.94)S(0.046)R	2	-3.0085	1	0.952	1.058	1.098	1.073	1.109	0.866	0.945	0.898	1.153	1.015	1.165	0.819	0.993	0.861	0.852	0.849	0.837	1.038
F0NI15	187	S	Aspartate--tRNA(Asp/Asn) ligase	SiRe_1837	0.999858	1.54028e-06	85.909	EAFLAQS(1)PQLYK	3	-2.1184	2	1.143	1.25	0.949	1.024	0.812	0.917	0.919	0.987	0.831	0.819	0.711	0.733	0.804	0.968	1.131	0.79	0.964	1.077
F0NI15	355	S	Aspartate--tRNA(Asp/Asn) ligase	SiRe_1837	0.93921	0.012075	41.87	WLEIVS(0.939)GS(0.05)S(0.011)R	2	0.59538	1
F0NI19	372	S	Thiamine pyrophosphate protein central region	SiRe_1841	0.84421	2.19031e-06	84.759	S(0.156)HS(0.844)GLWPIDVVK	3	-0.14163	1	0.87	0.903	0.637	0.882	0.992	1.165	1.399	1.152	0.732	0.977	1.141	1.291	1.607	2.195	1.409	1.276	1.307	0.989
F0NI19	541	S	Thiamine pyrophosphate protein central region	SiRe_1841	0.999183	0.00282307	59.502	IDPNFES(0.001)VVVS(0.999)RI	3	-0.54666	1
F0NI26	193	T	Tritrans,polycis-undecaprenyl-diphosphate synthase (geranylgeranyl-diphosphate specific)	SiRe_1848	1	1.9044e-06	96.059	NEINEET(1)FR	2	-0.07275	1	1.128	1.165	0.937	0.994	1.017	0.745	1	1.014	0.831	0.853	0.902	0.639	0.887	1.067	0.984	0.87	1.02	1.361
F0NI29	204	T	Lysine biosynthesis enzyme LysX	SiRe_1851	0.994303	0.0039436	69.721	T(0.006)NT(0.994)ALGAK	2	-0.75877	2	1.209	1.241	0.854	0.868	0.99	1.017	0.796	1.025	0.706	0.7	0.818	0.82	0.658	0.932	0.804	0.826	1.181	1.008
F0NI31	114	T	Transcriptional regulator, AsnC family	SiRe_1853	0.816974	0.000404541	69.846	GT(0.088)NIT(0.817)S(0.095)INR	2	0.81829	1
F0NI31	115	S	Transcriptional regulator, AsnC family	SiRe_1853	0.989622	0.000103767	75.849	GTNIT(0.01)S(0.99)INR	2	0.35504	1	0.957	0.99	1.022	0.941	1.141	0.99	0.982	0.977	1.068	0.95	1.192	1	1.026	0.961	0.861	0.987	1.039	0.987
F0NI33	16	T	[LysW]-L-2-aminoadipate/[LysW]-L-glutamate phosphate reductase	SiRe_1855	0.990196	2.07207e-40	154.7	VAVVGGS(0.01)GYT(0.99)GGELLR	3	0.36314	3	1.062	1.056	1.056	1.002	0.939	0.917	0.936	1.032	0.994	0.949	0.884	0.869	0.882	0.887	0.998	0.978	1.03	1.126
F0NI33	13	S	[LysW]-L-2-aminoadipate/[LysW]-L-glutamate phosphate reductase	SiRe_1855	0.99666	1.25709e-06	73.918	VAVVGGS(0.997)GYT(0.003)GGELLR	3	1.8345	1
F0NI33	15	Y	[LysW]-L-2-aminoadipate/[LysW]-L-glutamate phosphate reductase	SiRe_1855	0.804089	2.43991e-22	130.01	VAVVGGS(0.002)GY(0.804)T(0.194)GGELLR	2	-0.18231	1	1.043	1.073	1.114	1.04	0.893	1.002	0.867	0.968	1.068	0.969	0.856	0.934	0.831	0.779	0.971	0.902	0.931	0.966
F0NI36	105	T	6-phospho 3-hexuloisomerase	SiRe_1858	0.999997	5.71383e-19	126.63	T(1)KLILTAAEAAK	3	-1.2534	1
F0NI53	175	S	Uncharacterized protein	SiRe_1875	0.892828	0.00219064	60.157	EAAS(0.893)LQES(0.107)R	2	0.88058	1	0.898	0.853	0.7	0.666	1.316	1.273	1.135	1.158	0.78	0.78	1.465	1.493	1.264	1.621	0.863	1.357	1.739	0.909
F0NI62	182	S	Enoyl-CoA hydratase/isomerase	SiRe_1359	0.480756	0.00990458	45.661	VVES(0.481)S(0.481)S(0.038)LEK	2	0.18107	0
F0NI62	36	S	Enoyl-CoA hydratase/isomerase	SiRe_1359	1	1.46292e-05	85.554	MVEEIGS(1)ALR	2	0.82744	1	0.893	0.923	0.971	0.991	1.064	1.001	1.007	1.149	1.088	1.074	1.191	1.085	1.127	1.037	0.946	1.245	1.16	1.148
F0NI62	183	S	Enoyl-CoA hydratase/isomerase	SiRe_1359	0.480756	0.00990458	45.661	VVES(0.481)S(0.481)S(0.038)LEK	2	0.18107	0
F0NI64	53	S	Uncharacterized protein	SiRe_1361	0.886075	9.21831e-26	140.27	FGIAFNEAS(0.886)S(0.114)K	3	-0.23458	5	0.884	0.893	0.879	0.908	1.028	0.919	1.339	1.15	0.994	1.016	1.162	1.029	1.515	1.524	1.303	1.287	1.267	1.251
F0NI64	54	S	Uncharacterized protein	SiRe_1361	0.772629	2.78355e-13	104.55	FGIAFNEAS(0.227)S(0.773)K	2	2.8641	3	0.821	0.942	0.89	0.836	1.034	0.919	1.432	1.126	1.084	0.887	1.26	0.975	1.745	1.609	1.384	1.195	1.347	1.225
F0NI74	185	Y	Argininosuccinate synthase	SiRe_1372	0.989933	3.20843e-61	181.94	VESSKY(0.99)S(0.01)IDENLWGR	3	1.5562	3	0.921	1.04	0.919	1.073	0.97	1.089	0.922	1.067	0.998	1.031	1.053	1.047	1.001	1.003	0.951	1.025	0.994	0.98
F0NI77	227	T	Phosphoribosylformylglycinamidine cyclo-ligase	SiRe_1375	1	6.55366e-18	118.21	GAAHIT(1)GGAFTK	3	-0.44208	3	1.054	0.952	0.969	0.953	1.068	0.948	0.96	1.095	0.919	1	1.013	0.995	0.911	0.991	0.899	1.15	1.149	1.156
F0NI78	359	Y	Phosphoribosylamine--glycine ligase	SiRe_1376	0.99997	3.36317e-07	93.096	AVATLGY(1)PISK	3	0.28015	1	0.945	0.943	1.198	0.812	0.97	1.146	0.991	0.995	1.267	0.861	1.026	1.215	1.049	0.828	1.023	1.055	1.226	0.869
F0NI79	310	T	Amidophosphoribosyltransferase	SiRe_1377	0.997527	1.54555e-22	130.29	IILIDDSMVT(0.998)GT(0.002)TLK	3	0.1303	2	0.933	0.972	0.91	0.979	1.012	1.024	1.113	1.057	0.976	1.007	1.086	1.053	1.194	1.223	1.1	1.087	1.08	1.032
F0NI80	278	S	Amidophosphoribosyltransferase	SiRe_1377	0.901618	4.03951e-23	125.2	HPANGDIVVPVPDS(0.902)S(0.093)RPIALGFS(0.006)R	3	-2.5548	3	0.901	0.88	1.06	1.038	0.944	0.94	1.062	1.175	1.177	1.18	1.047	1.069	1.178	1.002	1.125	1.336	1.132	1.25
F0NI81	186	S	Phosphoribosylformylglycinamidine synthase subunit PurL	SiRe_1379	1	0.000509357	81.92	IKPS(1)IVDK	3	-0.60157	1	1.318	1.282	1.351	1.012	0.881	0.712	0.73	0.713	1.025	0.79	0.669	0.556	0.554	0.541	0.828	0.556	0.704	1.001
F0NI84	98	S	Phosphoribosylaminoimidazole-succinocarboxamide synthase	SiRe_1382	0.993719	1.46364e-07	100.69	NIAT(0.006)GS(0.994)IVKR	3	0.3599	4	1.105	1.09	1.032	0.993	1.029	0.93	0.871	0.951	0.934	0.911	0.931	0.853	0.788	0.844	0.846	0.873	0.958	1.023
F0NI84	31	T	Phosphoribosylaminoimidazole-succinocarboxamide synthase	SiRe_1382	1	4.95316e-19	127.07	FKDDIT(1)AGDGQKR	3	-2.0335	16	1.273	1.306	1.124	1.157	0.781	0.795	0.73	0.834	0.883	0.886	0.613	0.609	0.574	0.65	0.935	0.638	0.721	1.049
F0NI84	195	S	Phosphoribosylaminoimidazole-succinocarboxamide synthase	SiRe_1382	0.998728	0.000347439	64.476	LVIGDEIS(0.001)LDS(0.999)MR	3	0.81788	2	0.942	0.882	1.02	0.923	0.845	1.025	1.274	1.089	1.084	1.047	0.897	1.163	1.353	1.248	1.508	1.235	1.179	1.062
F0NI95	163	T	Aspartate carbamoyltransferase	SiRe_1393	0.991737	0.000108781	87.066	T(0.992)VNS(0.008)LLR	2	0.57086	2	1.079	1.138	1.062	1.184	0.868	0.855	0.884	0.93	0.984	1.041	0.804	0.752	0.82	0.833	1.019	0.818	0.785	1.087
F0NI95	52	T	Aspartate carbamoyltransferase	SiRe_1393	0.980945	2.6465e-12	103.66	T(0.981)AQS(0.019)FHTAAIK	3	-0.94312	1	0.758	1.144	0.851	0.754	1.467	0.904	1.126	0.995	1.123	0.659	1.936	0.79	1.486	1.323	0.767	0.869	1.319	1.1
F0NI95	49	S	Aspartate carbamoyltransferase	SiRe_1393	0.978611	9.15126e-19	124.39	VVSLAFFEPS(0.979)T(0.021)R	2	0.10354	2	1.017	0.973	1.012	1.171	0.875	1.009	0.919	1.022	0.995	1.203	0.86	1.037	0.903	0.908	1.05	1.05	0.873	1.013
F0NIA7	405	S	Serine--tRNA ligase	SiRe_1405	0.498703	1.79097e-10	100.45	GY(0.002)VHTLNS(0.499)T(0.499)AIAS(0.001)TR	3	-1.5063	0
F0NIA7	406	T	Serine--tRNA ligase	SiRe_1405	0.873977	7.34807e-16	114.99	GYVHTLNS(0.126)T(0.874)AIASTR	3	-0.836	6	0.969	1.007	0.894	0.985	1.061	0.995	0.968	1.121	0.922	0.978	1.095	0.988	0.998	1.082	0.912	1.113	1.138	1.126
F0NIB9	24	S	Leucine--tRNA ligase	SiRe_1417	0.999712	0.00151622	60.157	VYESNPNS(1)NR	2	0.33754	1	0.788	0.855	0.968	0.901	1.199	0.913	1.19	1.184	1.229	1.054	1.522	1.069	1.511	1.229	0.993	1.386	1.314	1.296
F0NIC0	11	T	ATP/cobalamin adenosyltransferase	SiRe_1418	0.999705	2.44019e-13	116.06	TGDDGNT(1)NVVSK	2	1.1883	1	1.44	1.418	1.098	1.235	0.759	0.693	0.524	0.833	0.763	0.871	0.527	0.489	0.364	0.477	0.69	0.588	0.675	1.203
F0NIC9	46	S	Magnesium-dependent phosphatase-1	SiRe_1427	1	0.0128704	42.976	VLHLFS(1)DVR	2	1.6893	1	0.884	0.937	0.9	0.819	1.121	0.995	1.131	1.213	1.018	0.874	1.268	1.062	1.279	1.257	1.009	1.295	1.481	1.219
F0NID2	30	S	Ketol-acid reductoisomerase (NADP(+))	SiRe_1430	0.999998	1.67133e-08	97.631	IAVLGYGS(1)QGR	2	0.42983	1	0.911	1.053	0.87	0.978	1.049	0.99	0.959	1.191	0.955	0.929	1.152	0.94	1.053	1.103	0.915	1.131	1.217	1.203
F0NID6	42	S	Pyridoxal 5'-phosphate synthase subunit PdxS	SiRe_1434	0.896323	0.0050329	46.873	KLDS(0.896)T(0.102)IQT(0.001)GTTR	3	-0.10703	1
F0NID8	772	S	Alanine--tRNA ligase	SiRe_1661	0.690291	0.0030556	53.449	IIGSSPDQLT(0.309)S(0.69)R	2	2.0906	1	0.809	0.819	1.017	1.088	0.985	0.851	1.192	1.239	1.256	1.328	1.218	1.039	1.474	1.173	1.21	1.513	1.139	1.456
F0NID8	580	S	Alanine--tRNA ligase	SiRe_1661	0.874788	0.00842302	48.794	EEPS(0.875)T(0.125)IK	2	1.8605	1
F0NID8	771	T	Alanine--tRNA ligase	SiRe_1661	0.968467	4.79822e-09	101.42	IIGSSPDQLT(0.968)S(0.032)R	2	0.0046882	3	0.854	0.805	1.07	0.951	0.952	0.929	1.171	1.267	1.254	1.182	1.116	1.153	1.372	1.095	1.23	1.574	1.332	1.365
F0NID9	145	S	Uncharacterized protein	SiRe_1662	1	1.06822e-11	107.74	QLSNSGEIAS(1)R	2	-1.098	3	0.807	0.866	0.776	0.728	1.262	1.134	1.221	1.205	0.962	0.841	1.564	1.311	1.513	1.574	0.967	1.392	1.655	1.062
F0NIE4	351	S	NADH/Ubiquinone/plastoquinone (Complex I)	SiRe_1667	0.990874	0.00585859	47.621	ISGT(0.005)S(0.004)DIS(0.991)GLR	2	-0.1046	1	0.917	1.022	0.927	1.025	1.038	0.971	0.974	1.126	1.012	1.003	1.132	0.949	1.063	1.051	0.939	1.101	1.098	1.16
F0NIF3	90	S	Flavin-dependent thymidylate synthase	SiRe_1676	0.99998	2.88244e-11	110.51	IASYTQMS(1)HR	3	-0.95056	11	0.91	0.933	0.989	0.959	1.088	0.951	1.008	1.162	1.087	1.028	1.196	1.019	1.107	1.019	0.926	1.245	1.212	1.223
F0NIF7	13	T	Nucleotidyl transferase	SiRe_1680	0.978434	3.83501e-06	75.548	VSAIVLAGGY(0.022)AT(0.978)R	3	-2.4561	1	0.783	1.11	0.787	0.809	1.17	1.208	0.945	1.189	1.006	0.729	1.495	1.088	1.207	1.2	0.807	1.071	1.47	0.985
F0NIF8	2	T	Superoxide dismutase	SiRe_1681	1	4.10964e-06	91.867	T(1)LQIQFK	3	-1.6931	2	0.83	0.945	0.951	1.048	1.038	0.918	1.295	0.975	1.146	1.108	1.251	0.971	1.56	1.362	1.247	1.031	0.931	1.062
F0NIF8	48	S	Superoxide dismutase	SiRe_1681	0.999999	7.07567e-34	159.4	GYVNGANS(1)LLER	2	-0.064866	4	0.908	1.008	1.042	1.113	0.86	0.89	1.103	1.076	1.148	1.105	0.948	0.883	1.215	1.059	1.282	1.068	0.967	1.209
F0NIG1	167	S	Thioredoxin/glutaredoxin-like protein	SiRe_1684	0.679272	8.83088e-07	90.827	NIS(0.679)S(0.321)NFIR	2	-0.3085	1	0.883	1.026	1.108	1.181	0.869	0.831	1.056	1.045	1.255	1.151	0.985	0.81	1.196	0.953	1.215	1.019	0.885	1.258
F0NIG1	220	S	Thioredoxin/glutaredoxin-like protein	SiRe_1684	0.967704	3.77889e-24	134.61	IYPLS(0.004)DS(0.968)T(0.028)LMR	2	-1.7721	1	0.862	1.091	1.13	1.159	0.768	0.968	1.082	0.94	1.311	1.062	0.891	0.887	1.255	0.958	1.41	0.862	0.811	0.972
F0NIG2	30	T	XPD repair helicase	SiRe_1685	0.953422	8.26431e-07	83.666	NNFLVSLQAPT(0.953)GS(0.047)GK	3	-0.19337	1
F0NIH1	304	S	Phospho-2-dehydro-3-deoxyheptonate aldolase	SiRe_1694	0.979745	7.25128e-32	141.36	ALS(0.02)DS(0.98)EQQLTPESFEVLMDR	3	0.43679	2	0.913	1.088	1.078	0.882	0.931	0.962	1.129	1.017	1.18	0.81	1.019	0.884	1.236	1.048	1.213	0.935	1.154	1.057
F0NII4	52	T	Transcription termination factor Tfs	SiRe_1707	1	1.24089e-80	201.27	EKT(1)LILEEEEMPSGAQK	4	0.83592	4	1.057	1.163	1.061	1.107	0.865	0.941	0.812	0.993	1.004	0.952	0.819	0.81	0.769	0.766	0.939	0.854	0.897	1.055
F0NII8	228	Y	Fructose-1,6-bisphosphate aldolase/phosphatase	SiRe_1711	1	0.00056513	65.231	Y(1)VGKDDPVMVVR	3	0.12708	1	0.956	0.875	0.949	0.882	1.19	0.997	1.085	1.066	0.993	1.008	1.244	1.14	1.134	1.143	0.912	1.218	1.208	1.069
F0NII8	267	S	Fructose-1,6-bisphosphate aldolase/phosphatase	SiRe_1711	0.998773	5.2464e-06	77.324	GS(0.999)HY(0.001)GPLMPVSQK	3	-0.29884	1
F0NIJ3	170	S	Thermosome	SiRe_1716	0.999923	4.99594e-11	113.95	VALTSLGS(1)K	3	-0.2881	8	1.066	1.034	1.041	0.986	0.982	0.95	0.918	1.023	0.977	0.953	0.921	0.918	0.861	0.882	0.935	0.988	1.037	1.077
F0NIJ3	310	Y	Thermosome	SiRe_1716	1	3.45979e-12	105.65	GIDEVAQHY(1)LAK	3	0.95347	1	0.765	0.758	1.095	1.063	0.968	0.747	1.421	1.183	1.432	1.401	1.266	0.985	1.859	1.298	1.468	1.56	1.113	1.583
F0NIJ3	3	T	Thermosome	SiRe_1716	0.994381	3.85664e-23	127.32	AT(0.994)AT(0.006)VATTPEGIPVIILK	3	2.1162	1	1.09	0.948	0.955	0.911	1.145	0.973	0.908	1.072	0.876	0.961	1.051	1.026	0.833	0.951	0.793	1.131	1.176	1.102
F0NIJ3	61	S	Thermosome	SiRe_1716	0.997585	0.000302884	70.316	MLVDS(0.998)LGDIT(0.002)ITNDGATILDK	3	1.644	1
F0NIJ3	153	S	Thermosome	SiRe_1716	0.999704	5.33441e-67	187.92	TIQDIAQPVS(1)INDTDVLR	3	-0.29255	5	0.938	0.905	1.078	0.907	1.002	0.986	1.077	1.108	1.15	1.002	1.068	1.09	1.149	0.999	1.076	1.224	1.222	1.123
F0NIJ3	269	T	Thermosome	SiRe_1716	1	0.00834463	63.091	INDPT(1)QMHK	2	1.7538	1
F0NIJ3	431	Y	Thermosome	SiRe_1716	1	7.79674e-10	103.74	Y(1)APQVGGK	2	2.7331	2	1.087	1.056	0.9	0.81	1.106	0.986	0.995	1.059	0.828	0.767	1.018	0.933	0.915	1.106	0.9	1.003	1.308	1.074
F0NIJ3	157	T	Thermosome	SiRe_1716	0.5	5.33441e-67	187.92	TIQDIAQPVS(0.5)INDT(0.5)DVLR	2	0.36041	1
F0NIJ3	325	S	Thermosome	SiRe_1716	1	8.89668e-05	78.903	AKKS(1)DLEK	3	-1.0528	1	1.174	1.418	0.712	0.623	0.93	1.128	0.964	1.051	0.607	0.44	0.792	0.795	0.821	1.354	1.037	0.741	1.687	0.932
F0NIJ6	110	Y	Histidine--tRNA ligase	SiRe_1719	0.999655	7.14423e-10	104.94	Y(1)DEPQYGR	2	0.96516	1	0.898	0.921	0.769	0.966	1.11	1.144	1.036	1.156	0.856	1.048	1.236	1.242	1.154	1.347	0.934	1.255	1.197	1.011
F0NIJ9	8	S	Sm-like ribonucleoprotein core	SiRe_1722	0.83004	5.5201e-10	102.08	RIS(0.83)S(0.17)ELNNLIDK	3	1.4932	1	0.963	1.16	0.976	0.865	1.028	0.956	0.971	1.082	1.014	0.746	1.068	0.824	1.008	0.995	0.944	0.933	1.251	1.132
F0NIL9	274	S	Putative signal transduction protein with CBS domains	SiRe_1888	1	3.89456e-07	96.229	LLVLDS(1)NNK	3	-0.074523	2	0.8	0.975	1.029	1.004	1.026	0.875	1.144	1.148	1.286	1.029	1.282	0.897	1.43	1.112	1.116	1.177	1.143	1.312
F0NIL9	221	T	Putative signal transduction protein with CBS domains	SiRe_1888	0.975849	2.34475e-06	82.069	VVGILT(0.024)T(0.976)ADIIK	3	1.3651	1	1.057	1.201	1.002	1.025	1.036	0.774	1.014	0.89	0.949	0.853	0.981	0.645	0.96	1.012	0.978	0.741	0.868	1.15
F0NIL9	283	T	Putative signal transduction protein with CBS domains	SiRe_1888	0.523939	6.74882e-09	89.923	AVGIVT(0.524)RT(0.476)DILR	3	0.13562	1	1.053	1.129	0.979	0.981	0.985	0.877	0.999	0.998	0.93	0.869	0.936	0.776	0.949	1.02	1.014	0.884	1.018	1.139
F0NIL9	299	T	Putative signal transduction protein with CBS domains	SiRe_1888	0.499995	0.0294777	46.88	SIAGLEGLWT(0.5)S(0.5)	2	0.46415	1	1.067	1.428	0.563	0.741	1.251	0.992	0.972	0.985	0.527	0.519	1.172	0.695	0.91	1.726	0.777	0.69	1.329	0.993
F0NIL9	285	T	Putative signal transduction protein with CBS domains	SiRe_1888	0.948616	1.02505e-06	86.497	AVGIVT(0.051)RT(0.949)DILR	3	0.068649	2	0.906	0.958	1.177	1.095	0.846	0.787	1.083	1.148	1.299	1.143	0.934	0.822	1.195	0.92	1.279	1.199	1.049	1.459
F0NIL9	300	S	Putative signal transduction protein with CBS domains	SiRe_1888	0.499995	0.0294777	46.88	SIAGLEGLWT(0.5)S(0.5)	2	0.46415	1	1.067	1.428	0.563	0.741	1.251	0.992	0.972	0.985	0.527	0.519	1.172	0.695	0.91	1.726	0.777	0.69	1.329	0.993
F0NIM3	231	T	Alcohol dehydrogenase GroES domain protein	SiRe_1892	0.665347	3.94974e-09	92.8	LMNTWPVVS(0.023)S(0.312)T(0.665)K	3	0.66752	1	1.064	1.021	1.011	1.177	1.063	1.003	0.837	0.825	0.951	1.153	1	0.983	0.787	0.828	0.787	0.808	0.701	0.822
F0NIM3	115	S	Alcohol dehydrogenase GroES domain protein	SiRe_1892	1	8.11846e-42	155.16	ATVPLDSIVILPQS(1)NFNEK	4	1.1514	3	0.634	0.609	0.591	0.617	1.283	1.491	1.275	1.499	0.933	1.012	2.023	2.447	2.012	2.157	0.994	2.461	2.432	1.005
F0NIM4	89	S	Putative transcriptional regulator, GntR family	SiRe_1893	1	2.3959e-07	99.973	GIS(1)GIDER	2	-0.74329	4	0.964	1.201	0.916	0.923	1.088	1.054	0.845	1.01	0.95	0.769	1.129	0.878	0.876	0.923	0.776	0.841	1.094	0.958
F0NIM7	3	T	Phenylalanine--tRNA ligase beta subunit	SiRe_1896	1	0.0152934	59.908	VT(1)IVLNK	2	2.0491	1
F0NIM9	226	T	UPF0173 metal-dependent hydrolase SiRe_1898	SiRe_1898	0.944777	0.00654021	49.537	GY(0.001)NPIVLQPGQT(0.055)IT(0.945)L	2	0.054491	2	0.854	0.782	1.228	1.269	0.765	0.479	1.239	1.383	1.438	1.624	0.896	0.613	1.451	1.009	1.619	1.769	1.089	2.887
F0NIN0	130	S	Methionine aminopeptidase	SiRe_1899	1	1.77309e-05	84.892	AGLS(1)VGEIGR	2	2.681	2	1.141	1.119	1.092	1.155	0.912	0.866	0.814	0.9	0.957	1.032	0.799	0.774	0.713	0.746	0.893	0.804	0.779	1.039
F0NIN1	286	T	Uncharacterized protein	SiRe_1900	0.998448	0.00328245	45.558	LEGENT(0.998)GAIAEGT(0.002)GVAMGDPGPEK	3	3.1167	1	0.8	0.334	1.428	1.223	0.793	1.022	1.053	1.347	1.786	3.668	0.992	3.063	1.317	0.737	1.328	4.038	1.101	1.318
F0NIN1	193	S	Uncharacterized protein	SiRe_1900	0.976263	0.00411543	57.59	AMS(0.976)T(0.024)FIR	2	0.19611	1	0.993	0.81	1.038	0.83	1.071	0.99	1.166	1.101	1.045	1.024	1.079	1.222	1.174	1.124	1.089	1.358	1.326	1.112
F0NIN5	224	S	Glutamate--tRNA ligase	SiRe_1904	0.353634	8.73367e-14	106.19	S(0.354)S(0.354)S(0.221)PES(0.071)NLELFEK	3	-1.7024	0
F0NIN5	347	S	Glutamate--tRNA ligase	SiRe_1904	1	2.58651e-05	77.744	LEGFMMS(1)K	2	1.3858	1
F0NIN5	223	S	Glutamate--tRNA ligase	SiRe_1904	0.353634	8.73367e-14	106.19	S(0.354)S(0.354)S(0.221)PES(0.071)NLELFEK	3	-1.7024	0
F0NIN6	2	S	50S ribosomal protein L7Ae	SiRe_1905	0.94231	0.00586088	61.56	S(0.942)KASY(0.058)VK	3	0.74131	2	1.087	1.125	0.749	0.824	0.978	1.162	1.038	1.038	0.689	0.733	0.9	1.033	0.956	1.386	1.062	0.923	1.26	0.893
F0NIP5	128	S	DNA primase DnaG	SiRe_1914	1	0.0134896	64.82	EKS(1)LDIK	3	0.40724	1	0.968	1.028	0.906	0.965	1.093	1.014	1.005	1.022	0.936	0.939	1.129	0.986	1.038	1.109	0.919	0.994	1.059	1.008
F0NIP9	77	S	30S ribosomal protein S13	SiRe_1918	0.994049	3.95772e-07	96.113	GLPS(0.994)WLY(0.006)NR	2	1.6655	1	0.801	0.875	0.983	1.004	1.101	1.009	1.006	1.221	1.228	1.147	1.375	1.153	1.256	1.023	0.913	1.396	1.217	1.21
F0NIP9	80	Y	30S ribosomal protein S13	SiRe_1918	0.516537	0.000506324	76.619	GLPS(0.483)WLY(0.517)NR	2	-0.35034	1	0.906	1.011	0.913	0.918	1.062	1.031	1.034	1.125	1.008	0.909	1.173	1.02	1.142	1.132	0.973	1.113	1.225	1.09
F0NIQ0	163	S	30S ribosomal protein S4	SiRe_1919	1	0.00530753	59.975	S(1)RPPVMAQQEGGEAGVK	3	4.1049	1	0.822	0.978	1.169	1.17	1.032	0.748	1.148	0.934	1.422	1.197	1.256	0.765	1.397	0.982	1.112	0.955	0.798	1.249
F0NIQ1	120	T	30S ribosomal protein S11	SiRe_1920	0.999993	0.000297973	62.861	IEDVTPIPHDT(1)IR	3	1.662	1
F0NIQ1	88	T	30S ribosomal protein S11	SiRe_1920	1	1.97402e-05	86.803	T(1)PGPGAQPAIR	2	-0.36518	1	0.81	0.73	1.12	1	1.044	0.84	1.169	1.286	1.383	1.369	1.29	1.15	1.444	1.044	1.119	1.76	1.286	1.531
F0NIQ1	64	S	30S ribosomal protein S11	SiRe_1920	1	0.000147878	76.332	AAS(1)DALEK	2	-0.76435	2	0.98	0.929	0.858	0.876	1.107	1.041	1.072	1.137	0.875	0.943	1.129	1.12	1.093	1.25	0.968	1.224	1.298	1.092
F0NIQ1	86	S	30S ribosomal protein S11	SiRe_1920	0.976652	0.00200907	62.166	APGGY(0.01)GS(0.977)KT(0.014)PGPGAQPAIR	3	-3.0058	2	0.964	1.059	0.883	0.8	0.964	1.139	0.978	1.213	0.916	0.755	1	1.076	1.014	1.108	1.014	1.146	1.517	1.065
F0NIQ4	129	S	50S ribosomal protein L13	SiRe_1923	1	0.00476506	54.486	FPDADVS(1)R	2	0.78303	2	0.937	0.938	0.95	0.884	1.126	1.044	0.974	1.147	1.013	0.943	1.202	1.114	1.039	1.025	0.864	1.223	1.297	1.098
F0NIS6	56	S	Transcriptional regulator, TrmB	SiRe_1948	1	1.38365e-16	126.78	GTEELES(1)DLK	2	0.9424	2	1.116	1.115	0.988	1.018	0.979	0.973	0.845	0.965	0.886	0.913	0.878	0.872	0.757	0.855	0.863	0.865	0.948	0.992
F0NIS7	40	S	Transcriptional regulator, AbrB family	SiRe_1949	0.999997	3.9205e-13	116.58	VTYDES(1)EGVVK	2	-1.1242	3	0.858	0.938	1.075	1.052	1.01	0.951	1.097	1.019	1.253	1.121	1.176	1.015	1.277	1.02	1.086	1.087	0.969	1.071
F0NIS7	13	Y	Transcriptional regulator, AbrB family	SiRe_1949	0.999924	7.63349e-06	90.919	NY(1)QVTIPAK	3	0.76706	1	0.902	0.92	0.874	0.918	1.129	1.056	1.067	1.133	0.969	0.998	1.252	1.148	1.183	1.221	0.945	1.231	1.234	1.073
