# Supplementary material for: Phosphoproteomic Analysis Reveals Rio1-Related Protein Phosphorylation Changes in Response to UV Irradiation in Sulfolobus islandicus REY15A
Source: Front Microbiol. 2020 Dec 3;11:586025. doi: 10.3389/fmicb.2020.586025 (PMC7744417; doi:10.3389/fmicb.2020.586025)
Supplement: Supplementary file 3 [file Table_2.XLSX]

## Sheet: Sheet1
Table S2 Summary of differentially phosphorylated proteins in the two comparisons of biological replicates of UV-E233S and E233S
Protein accession	Position	Amino acid	Regulated Type	Protein description	Gene name	Localization probability	PEP	Score	Modified sequence	Charge	Mass error [ppm]	MS/MS Count	c_uv_1/c_1 Ratio	c_uv_2/c_2 Ratio	d7_1/c_1 Ratio	d7_2/c_2 Ratio	d7_uv_1/d7_1 Ratio	d7_uv_2/d7_2 Ratio	d7_uv_1/c_uv_1 Ratio	d7_uv_2/c_uv_2 Ratio	d7_uv_1/c_1 Ratio	d7_uv_2/c_2 Ratio
F0NBH0	332	T	Up	V-type ATP synthase alpha chain	SiRe_1441	0.875805	1.86e-38	153.14	DQGYDTLLVADS(0.122)T(0.876)S(0.002)R	2	-0.29606	4	1.426	1.436	1.232	1.275	1.323	1.274	1.143	1.132	1.631	1.625
F0NBS8	281	T	Down	Elongation factor 1-alpha	SiRe_1776	0.995574	2.63e-69	201.76	SIET(0.996)HHT(0.004)K	4	0.95555	42	0.761	0.719	2.116	1.486	0.737	0.99	2.05	2.045	1.56	1.47
F0NBV0	97	S	Down	Phosphoglucosamine mutase	SiRe_1800	0.999952	6.16e-164	258.27	TLGYDGGIIITAS(1)HNPAEYNGIK	3	-0.82459	26	0.634	0.629	0.343	0.467	1.395	1.385	0.756	1.028	0.479	0.646
F0NCG7	314	T	Down	Serine/threonine protein kinase	SiRe_2056	1	9.15e-26	140.96	ACEQT(1)KPVLDLK	4	0.090781	3	0.639	0.532	0.581	0.561	0.846	0.821	0.769	0.865	0.492	0.46
F0NCG7	592	T	Up	Serine/threonine protein kinase	SiRe_2056	0.999325	0.00541	63.79	YLDNSLYNT(0.999)R	2	1.8022	1	1.972	1.994	1.131	1.001	1.223	1.446	0.701	0.726	1.383	1.447
F0NE88	119	S	Up	FAD-dependent pyridine nucleotide-disulphideoxido reductase	SiRe_0330	0.973494	0.00025	66.777	RLS(0.973)VPGGENALY(0.027)LR	3	-0.017959	1	2.321	1.479	0.949	0.705	1.776	2.707	0.726	1.289	1.685	1.907
F0NEI9	47	S	Up	DNA-binding 7 kDa protein	SiRe_0668	1	0.00432	67.997	GAVS(1)EKDAPK	3	-1.7105	2	2.323	2.579	1.267	1.164	3.4	2.344	1.854	1.058	4.307	2.728
F0NEV6	35	S	Down	Uncharacterized protein	SiRe_1169	0.999207	0.000997	58.427	TWQLVSPLPDS(0.999)Y(0.001)GR	3	0.093727	2	0.728	0.629	1.703	0.741	0.946	1.08	2.212	1.274	1.611	0.801
F0NEY6	483	S	Up	Phosphoenolpyruvate synthase	SiRe_1199	0.996744	1.12e-68	183.12	VIQATETVSQQAQPS(0.001)T(0.002)GIQGIS(0.997)R	3	-1.329	1	1.669	1.655	1.159	0.946	1.466	1.607	1.018	0.919	1.699	1.52
F0NEY9	166	S	Up	UbiD family decarboxylase	SiRe_1202	0.99942	0.00703	45.618	DPETDVHNLS(0.999)VY(0.001)R	3	0.40158	1	1.962	2.393	1.062	1.089	1.986	2.312	1.076	1.052	2.11	2.518
F0NF01	150	S	Down	Thermosome	SiRe_1214	0.907928	4.66e-11	113.67	DLNS(0.092)S(0.908)VSR	2	-0.58512	3	0.696	0.684	1.178	1.007	0.824	0.974	1.396	1.433	0.972	0.981
F0NF01	351	Y	Up	Thermosome	SiRe_1214	0.999995	9.86e-06	76.82	DATPDDLGY(1)AELVEER	3	-1.0503	2	1.95	1.669	2.093	1.082	0.792	1.239	0.85	0.804	1.657	1.342
F0NF51	207	S	Down	30S ribosomal protein S3Ae	SiRe_1264	0.994421	1.7e-07	94.402	QVESSSVS(0.006)S(0.994)G	2	-0.65423	1	0.751	0.721	1.001	1.09	0.859	1.145	1.144	1.731	0.86	1.248
F0NF61	94	S	Down	Exosome complex component Rrp41	SiRe_1274	1	9.69e-05	76.927	KNPAPS(1)RR	3	0.86439	6	0.631	0.578	0.882	0.82	0.786	1.011	1.099	1.435	0.694	0.829
F0NFE2	334	T	Down	AAA family ATPase, CDC48 subfamily	SiRe_1582	1	2.23e-06	83.871	VIVIGAT(1)NRPDAVDPALR	3	-0.55332	1	0.676	0.601	0.618	0.721	1.04	1.059	0.951	1.272	0.643	0.764
F0NFY0	72	T	Down	VapB-type antitoxin	SiRe_2627	1	0.00259	58.32	EHIKERET(1)ER	3	1.1864	1	0.723	0.673	0.318	0.325	0.643	0.896	0.283	0.432	0.204	0.291
F0NGQ6	738	S	Down	Aconitate hydratase 1	SiRe_1005	0.942784	0.000144	76.682	QYGSGS(0.943)S(0.056)R	2	-2.041	4	0.715	0.76	0.692	0.741	1.092	1.176	1.058	1.148	0.756	0.872
F0NGQ9	353	T	Down	von Willebrand factor type A	SiRe_1008	0.999983	6.81e-08	98.105	LSEGLET(1)T(1)KR	3	-0.25085	5	0.664	0.652	1.126	1.107	0.65	0.719	1.102	1.223	0.731	0.797
F0NGR2	304	S	Down	von Willebrand factor type A	SiRe_1011	0.936822	2.78e-07	90.614	EY(0.063)S(0.937)EALEAGK	3	-1.0253	1	0.64	0.641	0.501	0.486	1.059	1.071	0.83	0.812	0.531	0.521
F0NGR2	314	T	Down	von Willebrand factor type A	SiRe_1011	1	1.85e-107	233.46	EYSEALEAGKDAT(1)K	2	0.14636	20	0.679	0.675	0.674	0.707	0.762	0.854	0.755	0.895	0.513	0.603
F0NGR2	327	T	Down	von Willebrand factor type A	SiRe_1011	1	5.25e-40	160.52	VAEET(1)RRPELIEET(1)K	3	-3.0868	7	0.735	0.737	0.62	0.703	0.79	0.915	0.666	0.873	0.49	0.643
F0NGS5	6	T	Down	Amino acid permease-associated region	SiRe_1024	0.997748	0.00447	48.288	AEEGT(0.998)KVS(0.002)VQQSDK	3	-0.035885	1	0.442	0.293	0.459	0.344	0.909	1.151	0.943	1.351	0.417	0.395
F0NGT4	257	T	Down	Biotin/lipoate A/B protein ligase	SiRe_1033	1	0.00168	60.255	HPNIHT(1)ER	3	-2.8503	1	0.566	0.735	0.769	0.958	0.752	1.517	1.021	1.979	0.578	1.454
F0NGX2	144	S	Up	ATPase-like protein	SiRe_0451	0.952733	1.23e-32	146.19	EAFIIVSGS(0.953)T(0.042)S(0.005)DLINENVR	3	-0.44851	1	1.323	1.426	1.011	1.225	1.368	1.001	1.046	0.859	1.383	1.226
F0NH26	263	Y	Up	Uncharacterized protein	SiRe_0508	0.902944	0.00491	49.06	LFY(0.903)T(0.709)KY(0.388)K	2	-1.4065	2	2.722	2.862	1.054	1.131	2.755	2.603	1.066	1.029	2.902	2.943
F0NH26	266	Y	Up	Uncharacterized protein	SiRe_0508	0.862222	0.00491	49.06	LFY(0.808)T(0.33)KY(0.862)K	2	-1.2053	1	3.9	3.817	1.33	1.311	3.053	2.832	1.041	0.973	4.061	3.713
F0NHK7	73	S	Down	50S ribosomal protein L6	SiRe_1304	0.9675	0.000857	63.091	AAFY(0.028)S(0.004)IVS(0.967)HIK	3	-2.1568	1	0.75	0.689	1.246	0.833	0.715	0.862	1.188	1.043	0.891	0.718
F0NHT7	472	S	Up	Glycosylated S-layer protein, SlaA	SiRe_1612	0.805275	7.78e-14	107.5	EAELYPLS(0.005)S(0.032)S(0.805)T(0.158)LK	3	-0.81863	1	1.412	1.549	1.437	1.233	1.724	1.28	1.754	1.018	2.476	1.578
F0NI29	204	T	Down	Lysine biosynthesis enzyme LysX	SiRe_1851	0.994303	0.00394	69.721	T(0.006)NT(0.994)ALGAK	2	-0.75877	2	0.706	0.7	0.818	0.82	0.804	1.008	0.932	1.181	0.658	0.826
F0NIJ3	310	Y	Up	Thermosome	SiRe_1716	1	3.46e-12	105.65	GIDEVAQHY(1)LAK	3	0.95347	1	1.432	1.401	1.266	0.985	1.468	1.583	1.298	1.113	1.859	1.56
F0NIJ3	325	S	Down	Thermosome	SiRe_1716	1	8.9e-05	78.903	AKKS(1)DLEK	3	-1.0528	1	0.607	0.44	0.792	0.795	1.037	0.932	1.354	1.687	0.821	0.741
F0NIM9	226	T	Up	UPF0173 metal-dependent hydrolase SiRe_1898	SiRe_1898	0.944777	0.00654	49.537	GY(0.001)NPIVLQPGQT(0.055)IT(0.945)L	2	0.054491	2	1.438	1.624	0.896	0.613	1.619	2.887	1.009	1.089	1.451	1.769
F0NIN1	286	T	Up	Uncharacterized protein	SiRe_1900	0.998448	0.00328	45.558	LEGENT(0.998)GAIAEGT(0.002)GVAMGDPGPEK	3	3.1167	1	1.786	3.668	0.992	3.063	1.328	1.318	0.737	1.101	1.317	4.038
F0NIN6	2	S	Down	50S ribosomal protein L7Ae	SiRe_1905	0.94231	0.00586	61.56	S(0.942)KASY(0.058)VK	3	0.74131	2	0.689	0.733	0.9	1.033	1.062	0.893	1.386	1.26	0.956	0.923
F0NIQ1	88	T	Up	30S ribosomal protein S11	SiRe_1920	1	1.97e-05	86.803	T(1)PGPGAQPAIR	2	-0.36518	1	1.383	1.369	1.29	1.15	1.119	1.531	1.044	1.286	1.444	1.76
