# Supplementary material for: Phosphoproteomic Analysis Reveals Rio1-Related Protein Phosphorylation Changes in Response to UV Irradiation in Sulfolobus islandicus REY15A
Source: Front Microbiol. 2020 Dec 3;11:586025. doi: 10.3389/fmicb.2020.586025 (PMC7744417; doi:10.3389/fmicb.2020.586025)
Supplement: Supplementary file 4 [file Table_3.XLSX]

## Sheet: Sheet 1
Table S3. Differentially phosphorylated proteins in UV-Δrio1/Δrio1.
Protein accession	Position	Amino acid	Regulated Type	Protein description	Gene name	Localization probability	PEP	Score	Modified sequence	Charge	Mass error [ppm]	MS/MS Count	c_1	c_2	c_uv_1	c_uv_2	d7_1	d7_2	d7_uv_1	d7_uv_2	c_uv_1/c_1 Ratio	c_uv_2/c_2 Ratio	d7_1/c_1 Ratio	d7_2/c_2 Ratio	d7_uv_1/c_1 Ratio	d7_uv_1/c_uv_1 Ratio	d7_uv_1/d7_1 Ratio	d7_uv_2/c_2 Ratio	d7_uv_2/c_uv_2 Ratio	d7_uv_2/d7_2 Ratio
F0NBS8	196	S	Up	Elongation factor 1-alpha	SiRe_1776	0.999908	6.21273e-10	93.226	FVPVVAPS(1)GDNITHK	3	-3.1482	2	0.8	0.868	0.899	0.997	1.084	0.821	1.411	1.119	1.124	1.148	1.355	0.945	1.764	1.57	1.302	1.289	1.123	1.364
F0NBS8	244	S	Up	Elongation factor 1-alpha	SiRe_1776	0.999484	2.27688e-32	144.95	IPIQDVYS(0.001)IS(0.999)GVGTVPVGR	3	1.4758	1	0.727	0.947	1.051	0.791	0.868	0.919	1.188	1.509	1.447	0.835	1.195	0.971	1.635	1.13	1.368	1.594	1.909	1.642
F0NBV0	97	S	Up	Phosphoglucosamine mutase	SiRe_1800	0.999952	6.16489e-164	258.27	TLGYDGGIIITAS(1)HNPAEYNGIK	3	-0.82459	26	1.488	1.584	0.943	0.996	0.511	0.74	0.713	1.024	0.634	0.629	0.343	0.467	0.479	0.756	1.395	0.646	1.028	1.385
F0NE88	119	S	Up	FAD-dependent pyridine nucleotide-disulphideoxido reductase	SiRe_0330	0.973494	0.000249611	66.777	RLS(0.973)VPGGENALY(0.027)LR	3	-0.017959	1	0.711	0.74	1.65	1.094	0.675	0.521	1.198	1.411	2.321	1.479	0.949	0.705	1.685	0.726	1.776	1.907	1.289	2.707
F0NEI9	41	T	Up	DNA-binding 7 kDa protein	SiRe_0668	0.999963	1.31449e-16	117.65	MISFTYDEGGGKT(1)GR	3	-0.56109	1	0.742	0.812	0.925	1.026	1.064	0.875	1.39	1.167	1.246	1.263	1.433	1.077	1.873	1.504	1.307	1.437	1.138	1.334
F0NEI9	47	S	Up	DNA-binding 7 kDa protein	SiRe_0668	1	0.00432401	67.997	GAVS(1)EKDAPK	3	-1.7105	2	0.5	0.476	1.16	1.228	0.633	0.554	2.151	1.298	2.323	2.579	1.267	1.164	4.307	1.854	3.4	2.728	1.058	2.344
F0NEX4	385	S	Up	Valyl-tRNA synthetase	SiRe_1186	0.993423	8.1448e-05	71.879	S(0.993)DCLS(0.007)PVEFLVK	3	0.6909	1	0.869	1.446	1.464	0.843	0.677	0.786	0.891	1.024	1.685	0.583	0.779	0.543	1.025	0.609	1.316	0.708	1.214	1.304
F0NEY6	483	S	Up	Phosphoenolpyruvate synthase	SiRe_1199	0.996744	1.11812e-68	183.12	VIQATETVSQQAQPS(0.001)T(0.002)GIQGIS(0.997)R	3	-1.329	1	0.761	0.741	1.27	1.226	0.882	0.701	1.293	1.126	1.669	1.655	1.159	0.946	1.699	1.018	1.466	1.52	0.919	1.607
F0NEY9	166	S	Up	UbiD family decarboxylase	SiRe_1202	0.99942	0.00703493	45.618	DPETDVHNLS(0.999)VY(0.001)R	3	0.40158	1	0.659	0.565	1.293	1.353	0.7	0.616	1.391	1.424	1.962	2.393	1.062	1.089	2.11	1.076	1.986	2.518	1.052	2.312
F0NGQ6	664	S	Up	Aconitate hydratase 1	SiRe_1005	0.99891	1.76108e-07	88.19	QFGVS(0.999)DLNT(0.001)YGAR	2	-1.5021	3	0.798	0.936	1.18	1.067	0.862	0.852	1.145	1.161	1.479	1.14	1.081	0.91	1.435	0.97	1.327	1.241	1.089	1.363
F0NGQ9	353	T	Down	von Willebrand factor type A	SiRe_1008	0.999983	6.81232e-08	98.105	LSEGLET(1)T(1)KR	3	-0.25085	5	1.093	1.168	0.725	0.761	1.23	1.293	0.799	0.93	0.664	0.652	1.126	1.107	0.731	1.102	0.65	0.797	1.223	0.719
F0NH26	263	Y	Up	Uncharacterized protein	SiRe_0508	0.902944	0.00490695	49.06	LFY(0.903)T(0.709)KY(0.388)K	2	-1.4065	2	0.52	0.505	1.416	1.445	0.548	0.571	1.509	1.486	2.722	2.862	1.054	1.131	2.902	1.066	2.755	2.943	1.029	2.603
F0NH26	266	Y	Up	Uncharacterized protein	SiRe_0508	0.862222	0.00490695	49.06	LFY(0.808)T(0.33)KY(0.862)K	2	-1.2053	1	0.397	0.398	1.549	1.518	0.528	0.521	1.613	1.477	3.9	3.817	1.33	1.311	4.061	1.041	3.053	3.713	0.973	2.832
F0NIJ3	310	Y	Up	Thermosome	SiRe_1716	1	3.45979e-12	105.65	GIDEVAQHY(1)LAK	3	0.95347	1	0.765	0.758	1.095	1.063	0.968	0.747	1.421	1.183	1.432	1.401	1.266	0.985	1.859	1.298	1.468	1.56	1.113	1.583
F0NIM9	226	T	Up	UPF0173 metal-dependent hydrolase SiRe_1898	SiRe_1898	0.944777	0.00654021	49.537	GY(0.001)NPIVLQPGQT(0.055)IT(0.945)L	2	0.054491	2	0.854	0.782	1.228	1.269	0.765	0.479	1.239	1.383	1.438	1.624	0.896	0.613	1.451	1.009	1.619	1.769	1.089	2.887
F0NIN1	286	T	Up	Uncharacterized protein	SiRe_1900	0.998448	0.00328245	45.558	LEGENT(0.998)GAIAEGT(0.002)GVAMGDPGPEK	3	3.1167	1	0.8	0.334	1.428	1.223	0.793	1.022	1.053	1.347	1.786	3.668	0.992	3.063	1.317	0.737	1.328	4.038	1.101	1.318
