# Supplementary material for: Phosphoproteomic Analysis Reveals Rio1-Related Protein Phosphorylation Changes in Response to UV Irradiation in Sulfolobus islandicus REY15A
Source: Front Microbiol. 2020 Dec 3;11:586025. doi: 10.3389/fmicb.2020.586025 (PMC7744417; doi:10.3389/fmicb.2020.586025)
Supplement: Supplementary file 5 [file Table_4.XLSX]

## Sheet: d7vsc
Table S4. Differentially phosphorylated proteins in Δrio1/E233S.
Protein accession	Position	Amino acid	Regulated Type	Protein description	Gene name	Localization probability	PEP	Score	Modified sequence	Charge	Mass error [ppm]	MS/MS Count	c_1	c_2	c_uv_1	c_uv_2	d7_1	d7_2	d7_uv_1	d7_uv_2	c_uv_1/c_1 Ratio	c_uv_2/c_2 Ratio	d7_1/c_1 Ratio	d7_2/c_2 Ratio	d7_uv_1/c_1 Ratio	d7_uv_1/c_uv_1 Ratio	d7_uv_1/d7_1 Ratio	d7_uv_2/c_2 Ratio	d7_uv_2/c_uv_2 Ratio	d7_uv_2/d7_2 Ratio
F0NBD8	57	Y	Down	Uncharacterized protein	SiRe_0190	1	4.48594e-07	89.663	GECFDY(1)LIGEK	3	1.2309	2	1.209	1.201	1.054	1.172	0.905	0.856	0.804	0.799	0.872	0.976	0.749	0.713	0.664	0.762	0.888	0.665	0.682	0.934
F0NBQ5	42	T	Down	Adenylosuccinate synthetase	SiRe_1753	0.999021	1.05661e-38	157.14	TGSINAGHT(0.999)VT(0.001)YSGK	3	0.69486	6	1.291	1.405	1.037	1.223	0.922	0.822	0.598	0.703	0.804	0.871	0.714	0.585	0.463	0.576	0.648	0.501	0.575	0.856
F0NBQ8	333	S	Up	Adenylosuccinate lyase	SiRe_1755	0.950147	1.07217e-10	109.15	DLT(0.001)NS(0.95)S(0.04)S(0.009)ER	2	0.56493	2	0.767	0.665	0.53	0.56	1.542	1.367	1.209	1.359	0.691	0.842	2.01	2.056	1.576	2.282	0.784	2.044	2.427	0.994
F0NBS8	281	T	Up	Elongation factor 1-alpha	SiRe_1776	0.995574	2.62869e-69	201.76	SIET(0.996)HHT(0.004)K	4	0.95555	42	0.705	0.891	0.536	0.641	1.492	1.324	1.099	1.311	0.761	0.719	2.116	1.486	1.56	2.05	0.737	1.47	2.045	0.99
F0NBS8	284	T	Up	Elongation factor 1-alpha	SiRe_1776	0.999996	1.80095e-84	209.56	SIETHHT(1)KMDK	5	0.68538	408	0.731	0.89	0.568	0.65	1.458	1.325	1.049	1.329	0.778	0.73	1.995	1.488	1.436	1.846	0.72	1.493	2.047	1.004
F0NBV0	97	S	Down	Phosphoglucosamine mutase	SiRe_1800	0.999952	6.16489e-164	258.27	TLGYDGGIIITAS(1)HNPAEYNGIK	3	-0.82459	26	1.488	1.584	0.943	0.996	0.511	0.74	0.713	1.024	0.634	0.629	0.343	0.467	0.479	0.756	1.395	0.646	1.028	1.385
F0NBV0	309	S	Down	Phosphoglucosamine mutase	SiRe_1800	1	4.11629e-70	196.97	VGS(1)VDIAHT(1)LFK	3	-0.40931	7	1.196	1.21	1.032	1.107	0.91	0.897	0.804	0.845	0.863	0.915	0.761	0.742	0.672	0.779	0.884	0.699	0.764	0.942
F0NBV4	165	S	Up	Orotidine 5'-phosphate decarboxylase	SiRe_1804	1	6.90789e-18	121.13	GISVADLKS(1)EIR	3	1.0483	3	0.778	0.753	0.684	0.742	1.323	1.363	1.1	1.256	0.879	0.986	1.7	1.811	1.413	1.607	0.831	1.668	1.692	0.921
F0NC22	11	S	Down	ATPase BadF/BadG/BcrA/BcrD type	SiRe_2020	1	1.20158e-09	101.04	MILVGVDGGGS(1)K	2	-1.9532	2	1.334	1.276	1.22	1.307	0.776	0.571	0.796	0.72	0.915	1.024	0.582	0.447	0.597	0.653	1.026	0.564	0.551	1.262
F0NC22	21	S	Down	ATPase BadF/BadG/BcrA/BcrD type	SiRe_2020	0.774168	0.000336538	63.185	TSAIAY(0.052)T(0.005)CS(0.774)GS(0.169)FLGK	3	0.98242	1	1.087	1.003	1.141	1.225	0.808	0.751	1.094	0.891	1.05	1.222	0.743	0.748	1.006	0.959	1.355	0.888	0.727	1.187
F0NC39	256	T	Up	Alcohol dehydrogenase GroES domain protein	SiRe_2430	0.996262	2.08247e-06	81.525	LVT(0.004)FGT(0.996)LLGGNVK	3	1.4677	2	0.831	0.63	0.783	0.865	1.397	1.327	1.097	1.07	0.942	1.372	1.68	2.105	1.319	1.4	0.785	1.698	1.238	0.807
F0NC48	27	S	Up	Uncharacterized enzyme for biosynthesis of extracellular polysaccharides	SiRe_2439	0.997055	8.07905e-11	107.57	EVLS(0.997)Y(0.003)LR	2	-1.1983	2	0.586	0.64	0.607	0.668	1.394	1.482	1.26	1.363	1.036	1.044	2.379	2.316	2.15	2.076	0.904	2.131	2.041	0.92
F0NC70	105	S	Up	Pyruvate, water dikinase	SiRe_2461	0.999985	0.00214761	64.82	FSQLGS(1)K	2	-0.95231	2	0.73	0.812	0.892	0.872	1.159	1.135	1.104	1.296	1.223	1.074	1.588	1.397	1.514	1.238	0.953	1.595	1.485	1.142
F0NCF3	95	S	Down	Aldehyde Dehydrogenase	SiRe_2042	1	0.000174126	76.228	MAS(1)LLDK	2	1.1477	3	1.178	1.796	1.062	1.372	0.577	0.784	0.564	0.666	0.902	0.764	0.49	0.437	0.479	0.531	0.978	0.371	0.486	0.85
F0NCG7	314	T	Down	Serine/threonine protein kinase	SiRe_2056	1	9.15232e-26	140.96	ACEQT(1)KPVLDLK	4	0.090781	3	1.454	1.589	0.93	0.845	0.845	0.891	0.715	0.731	0.639	0.532	0.581	0.561	0.492	0.769	0.846	0.46	0.865	0.821
F0NCM2	338	S	Up	Alpha-glucosidase	SiRe_2192	0.953338	4.0475e-08	89.46	DVLS(0.953)S(0.047)LPVQFR	2	1.1386	1	0.751	0.581	0.827	0.66	1.14	1.427	1.422	1.194	1.101	1.136	1.518	2.458	1.893	1.72	1.247	2.057	1.81	0.837
F0NCQ1	608	S	Up	Alpha-glucosidase	SiRe_2222	0.992025	0.0120982	41.227	VS(0.992)LGT(0.008)IPLFVR	2	-0.94739	1	0.845	0.961	0.771	0.817	1.294	1.273	1.026	1.012	0.912	0.85	1.531	1.325	1.214	1.331	0.793	1.052	1.238	0.795
F0NCQ5	223	Y	Up	Amidohydrolase 2	SiRe_2226	1	5.72989e-16	128.38	LLEY(1)LPR	2	-0.72465	2	0.82	0.834	0.783	0.805	1.19	1.217	1.166	1.185	0.955	0.965	1.451	1.459	1.422	1.488	0.98	1.42	1.471	0.973
F0NCR7	839	S	Up	Glycosyl hydrolase 38 domain protein	SiRe_2237	0.984169	1.89559e-16	124.51	GS(0.984)S(0.016)VGLSLTK	2	-2.0032	3	0.791	0.84	0.903	0.865	1.058	1.142	1.096	1.305	1.142	1.03	1.339	1.36	1.386	1.214	1.035	1.554	1.509	1.143
F0ND09	144	S	Up	ABC transporter related protein	SiRe_2177	1	0.00404442	56.087	ELS(1)GGQMQR	2	-1.6109	1	0.628	0.468	0.472	0.419	1.648	1.464	1.397	1.504	0.752	0.895	2.622	3.13	2.223	2.957	0.848	3.214	3.59	1.027
F0NDW1	324	S	Down	Uncharacterized protein	SiRe_0587	0.87158	2.14052e-33	160.48	S(0.872)T(0.128)GELEFILAR	2	-1.1096	1	1.315	1.742	1.285	1.736	0.425	0.507	0.469	0.522	0.977	0.997	0.323	0.291	0.356	0.365	1.102	0.299	0.3	1.029
F0NDX0	94	T	Down	PaREP1 domain protein	SiRe_0596	0.998123	5.75478e-26	142.38	WHT(0.998)YT(0.002)LANAAAK	3	-2.3407	2	1.239	1.105	1.217	0.97	0.872	0.693	0.915	0.99	0.982	0.878	0.704	0.627	0.739	0.752	1.049	0.896	1.021	1.428
F0NE16	72	S	Down	Phosphoadenosine phosphosulfate reductase	SiRe_0879	1	0.00776757	47.712	NVVVVWS(1)GGK	3	0.29431	1	1.32	1.426	1.117	1.348	0.659	0.603	0.731	0.795	0.846	0.945	0.499	0.423	0.554	0.654	1.109	0.558	0.59	1.318
F0NE87	41	T	Down	Conserved hypothetical selenoprotein	SiRe_0329	0.921444	2.14331e-27	140.28	NLT(0.921)KY(0.072)VS(0.006)PADLNK	3	0.86044	1	1.324	1.486	1.053	1.217	0.761	0.875	0.556	0.729	0.795	0.819	0.575	0.589	0.42	0.528	0.73	0.491	0.599	0.834
F0NE87	43	Y	Down	Conserved hypothetical selenoprotein	SiRe_0329	0.985914	1.03068e-57	183.36	NLT(0.011)KY(0.986)VS(0.003)PADLNK	4	0.76269	2	1.28	1.485	1.004	1.209	0.771	0.916	0.579	0.755	0.785	0.814	0.602	0.617	0.453	0.577	0.751	0.508	0.624	0.824
F0NE91	11	S	Up	Uncharacterized protein	SiRe_0333	0.98176	2.0575e-55	179.79	VYFEDIRVS(0.982)T(0.018)TR	3	-0.46164	16	0.81	0.84	0.846	0.875	1.11	1.125	1.204	1.189	1.044	1.042	1.37	1.339	1.486	1.423	1.085	1.415	1.359	1.057
F0NEX5	326	Y	Up	Aminotransferase	SiRe_1188	1	1.15769e-136	242.64	GIEVSKPNGAFY(1)MFPNAGK	4	-0.78242	15	0.689	0.706	0.703	0.754	1.285	1.251	1.289	1.324	1.021	1.067	1.866	1.772	1.871	1.833	1.003	1.875	1.757	1.058
F0NEY6	86	S	Down	Phosphoenolpyruvate synthase	SiRe_1199	0.999676	7.23439e-41	150.64	ETLNSCETSEEAS(1)EKIK	3	0.63053	2	1.295	1.453	1.193	1.233	0.717	0.672	0.685	0.752	0.922	0.848	0.554	0.462	0.529	0.574	0.954	0.517	0.61	1.119
F0NEY6	164	S	Down	Phosphoenolpyruvate synthase	SiRe_1199	0.999676	3.519e-23	136.38	DVWAS(1)LYNAR	3	1.5104	4	1.367	1.486	1.253	1.32	0.628	0.608	0.658	0.679	0.916	0.888	0.459	0.409	0.482	0.525	1.049	0.457	0.514	1.116
F0NEY6	166	Y	Down	Phosphoenolpyruvate synthase	SiRe_1199	0.993005	6.69769e-17	132.32	DVWAS(0.007)LY(0.993)NAR	2	-1.3669	3	1.33	1.532	1.227	1.344	0.694	0.651	0.616	0.606	0.922	0.878	0.522	0.425	0.463	0.502	0.888	0.395	0.451	0.93
F0NEY6	242	S	Down	Phosphoenolpyruvate synthase	SiRe_1199	0.955738	1.29852e-48	165.66	VTPDEVLIEKS(0.956)T(0.044)LR	3	-0.36074	2	1.399	1.267	1.217	1.308	0.712	0.69	0.668	0.74	0.87	1.033	0.509	0.544	0.478	0.549	0.938	0.584	0.565	1.072
F0NEY6	564	Y	Down	Phosphoenolpyruvate synthase	SiRe_1199	1	4.28774e-10	110.22	VASAIY(1)PR	2	1.412	4	1.262	1.128	1.196	1.041	0.95	0.702	0.85	0.871	0.948	0.923	0.753	0.623	0.674	0.711	0.895	0.772	0.836	1.24
F0NEZ1	39	T	Up	Aspartokinase	SiRe_1204	0.764	4.03363e-31	158.06	IIVVT(0.764)S(0.236)AIK	2	1.8139	1	0.815	0.878	0.739	0.786	1.249	1.262	1.085	1.186	0.907	0.896	1.533	1.437	1.332	1.468	0.869	1.351	1.509	0.94
F0NEZ1	40	S	Up	Aspartokinase	SiRe_1204	0.835936	1.83499e-31	152.96	IIVVT(0.164)S(0.836)AIK	3	-1.2249	3	0.815	0.893	0.732	0.753	1.232	1.223	1.127	1.224	0.898	0.844	1.511	1.37	1.382	1.539	0.915	1.371	1.625	1.001
F0NEZ2	109	S	Up	Aspartate-semialdehyde dehydrogenase	SiRe_1205	0.999979	9.00085e-09	102.9	IVVSNAS(1)PFR	2	-0.25238	1	0.664	0.703	0.981	0.834	1.131	1.044	1.3	1.343	1.478	1.187	1.704	1.485	1.958	1.325	1.149	1.911	1.61	1.287
F0NF01	149	S	Up	Thermosome	SiRe_1214	0.938104	2.59164e-06	94.363	DLNS(0.938)S(0.062)VSR	2	-0.24239	3	0.915	0.882	0.852	0.724	1.195	1.235	0.986	1.211	0.931	0.821	1.306	1.4	1.078	1.158	0.825	1.373	1.673	0.981
F0NF68	662	S	Up	Elongation factor 2	SiRe_1281	0.999999	6.51096e-05	72.321	ILDVS(1)QIANMSR	3	0.76776	4	0.679	0.699	0.838	0.891	1.301	1.297	1.012	1.284	1.235	1.275	1.918	1.856	1.491	1.208	0.778	1.838	1.441	0.99
F0NFE2	334	T	Down	AAA family ATPase, CDC48 subfamily	SiRe_1582	1	2.23441e-06	83.871	VIVIGAT(1)NRPDAVDPALR	3	-0.55332	1	1.384	1.275	0.936	0.766	0.856	0.919	0.89	0.974	0.676	0.601	0.618	0.721	0.643	0.951	1.04	0.764	1.272	1.059
F0NFJ9	195	T	Down	BPS2 like protein	SiRe_0055	0.995568	2.89615e-06	92.247	T(0.001)T(0.002)YT(0.996)IT(0.002)LTR	2	-0.39465	1	1.122	1.11	1.334	1.248	0.843	0.759	0.753	0.831	1.189	1.124	0.752	0.684	0.671	0.565	0.893	0.749	0.666	1.095
F0NFJ9	573	T	Down	BPS2 like protein	SiRe_0055	0.999969	0.000127969	86.463	SSENT(1)EIK	2	1.3733	2	1.283	1.326	1.07	1.095	0.975	0.74	0.693	0.816	0.834	0.826	0.76	0.558	0.54	0.648	0.711	0.615	0.745	1.103
F0NFY0	72	T	Down	VapB-type antitoxin	SiRe_2627	1	0.00259133	58.32	EHIKERET(1)ER	3	1.1864	1	1.738	1.791	1.257	1.205	0.552	0.581	0.355	0.521	0.723	0.673	0.318	0.325	0.204	0.283	0.643	0.291	0.432	0.896
F0NGQ6	738	S	Down	Aconitate hydratase 1	SiRe_1005	0.942784	0.000143696	76.682	QYGSGS(0.943)S(0.056)R	2	-2.041	4	1.215	1.232	0.868	0.936	0.841	0.914	0.919	1.075	0.715	0.76	0.692	0.741	0.756	1.058	1.092	0.872	1.148	1.176
F0NGR1	97	T	Down	FHA domain containing protein	SiRe_1010	0.964087	2.55456e-13	109.72	LEQPQPAT(0.964)T(0.034)T(0.002)VSK	3	-1.2607	3	1.241	1.295	1.074	1.019	0.829	0.844	0.752	0.947	0.866	0.787	0.668	0.652	0.606	0.7	0.907	0.731	0.93	1.122
F0NGR2	303	Y	Down	von Willebrand factor type A	SiRe_1011	0.839206	1.52517e-22	138.24	EY(0.839)S(0.161)EALEAGK	2	0.29723	1	0.995	1.405	0.994	1.15	0.555	1.006	0.947	0.949	0.999	0.818	0.558	0.716	0.952	0.953	1.707	0.675	0.825	0.943
F0NGR2	304	S	Down	von Willebrand factor type A	SiRe_1011	0.936822	2.77921e-07	90.614	EY(0.063)S(0.937)EALEAGK	3	-1.0253	1	1.415	1.593	0.906	1.021	0.709	0.775	0.752	0.829	0.64	0.641	0.501	0.486	0.531	0.83	1.059	0.521	0.812	1.071
F0NGR2	314	T	Down	von Willebrand factor type A	SiRe_1011	1	1.84579e-107	233.46	EYSEALEAGKDAT(1)K	2	0.14636	20	1.311	1.422	0.89	0.959	0.883	1.005	0.672	0.858	0.679	0.675	0.674	0.707	0.513	0.755	0.762	0.603	0.895	0.854
F0NGR2	327	T	Down	von Willebrand factor type A	SiRe_1011	1	5.24509e-40	160.52	VAEET(1)RRPELIEET(1)K	3	-3.0868	7	1.351	1.348	0.994	0.993	0.838	0.948	0.662	0.867	0.735	0.737	0.62	0.703	0.49	0.666	0.79	0.643	0.873	0.915
F0NGR2	351	T	Down	von Willebrand factor type A	SiRe_1011	1	2.90074e-12	117.79	SDLSEIT(1)R	2	0.36969	10	1.346	1.335	1.104	0.967	0.892	0.837	0.639	0.879	0.821	0.725	0.663	0.627	0.475	0.579	0.717	0.659	0.909	1.05
F0NGS1	136	T	Down	Fumarate lyase	SiRe_1020	1	0.00213028	56.205	IAAVAEVT(1)NR	3	1.9999	2	1.141	1.326	1.091	1.037	0.86	0.804	0.981	0.761	0.957	0.783	0.754	0.607	0.86	0.899	1.141	0.574	0.733	0.946
F0NGS5	6	T	Down	Amino acid permease-associated region	SiRe_1024	0.997748	0.00447186	48.288	AEEGT(0.998)KVS(0.002)VQQSDK	3	-0.035885	1	1.715	1.981	0.758	0.58	0.787	0.68	0.715	0.783	0.442	0.293	0.459	0.344	0.417	0.943	0.909	0.395	1.351	1.151
F0NH26	266	Y	Up	Uncharacterized protein	SiRe_0508	0.862222	0.00490695	49.06	LFY(0.808)T(0.33)KY(0.862)K	2	-1.2053	1	0.397	0.398	1.549	1.518	0.528	0.521	1.613	1.477	3.9	3.817	1.33	1.311	4.061	1.041	3.053	3.713	0.973	2.832
F0NHD1	134	S	Up	ABC transporter related protein	SiRe_1085	0.999362	1.12652e-12	113.65	VT(0.001)QIS(0.999)GGQQQR	2	0.13771	2	0.737	0.801	0.791	0.729	1.303	1.176	1.149	1.314	1.072	0.91	1.767	1.469	1.559	1.454	0.882	1.64	1.803	1.117
F0NHF4	451	S	Down	Transcriptional regulator, AsnC family	SiRe_1108	0.998874	6.65461e-54	182.93	S(0.999)T(0.001)LTSLVLK	2	-3.0605	3	1.155	1.325	1.024	1.149	0.816	0.907	0.736	0.888	0.886	0.867	0.707	0.685	0.637	0.719	0.901	0.67	0.773	0.978
F0NHK7	14	S	Up	50S ribosomal protein L6	SiRe_1304	1	1.53213e-49	168.64	EEIEIPS(1)NVNVDLK	2	0.2668	4	0.641	0.668	0.618	0.708	1.373	1.411	1.205	1.376	0.965	1.061	2.143	2.113	1.881	1.95	0.878	2.061	1.943	0.975
F0NI15	187	S	Down	Aspartate--tRNA(Asp/Asn) ligase	SiRe_1837	0.999858	1.54028e-06	85.909	EAFLAQS(1)PQLYK	3	-2.1184	2	1.143	1.25	0.949	1.024	0.812	0.917	0.919	0.987	0.831	0.819	0.711	0.733	0.804	0.968	1.131	0.79	0.964	1.077
F0NI53	175	S	Up	Uncharacterized protein	SiRe_1875	0.892828	0.00219064	60.157	EAAS(0.893)LQES(0.107)R	2	0.88058	1	0.898	0.853	0.7	0.666	1.316	1.273	1.135	1.158	0.78	0.78	1.465	1.493	1.264	1.621	0.863	1.357	1.739	0.909
F0NI81	186	S	Down	Phosphoribosylformylglycinamidine synthase subunit PurL	SiRe_1379	1	0.000509357	81.92	IKPS(1)IVDK	3	-0.60157	1	1.318	1.282	1.351	1.012	0.881	0.712	0.73	0.713	1.025	0.79	0.669	0.556	0.554	0.541	0.828	0.556	0.704	1.001
F0NI84	31	T	Down	Phosphoribosylaminoimidazole-succinocarboxamide synthase	SiRe_1382	1	4.95316e-19	127.07	FKDDIT(1)AGDGQKR	3	-2.0335	16	1.273	1.306	1.124	1.157	0.781	0.795	0.73	0.834	0.883	0.886	0.613	0.609	0.574	0.65	0.935	0.638	0.721	1.049
F0NIC0	11	T	Down	ATP/cobalamin adenosyltransferase	SiRe_1418	0.999705	2.44019e-13	116.06	TGDDGNT(1)NVVSK	2	1.1883	1	1.44	1.418	1.098	1.235	0.759	0.693	0.524	0.833	0.763	0.871	0.527	0.489	0.364	0.477	0.69	0.588	0.675	1.203
F0NID9	145	S	Up	Uncharacterized protein	SiRe_1662	1	1.06822e-11	107.74	QLSNSGEIAS(1)R	2	-1.098	3	0.807	0.866	0.776	0.728	1.262	1.134	1.221	1.205	0.962	0.841	1.564	1.311	1.513	1.574	0.967	1.392	1.655	1.062
F0NIM3	115	S	Up	Alcohol dehydrogenase GroES domain protein	SiRe_1892	1	8.11846e-42	155.16	ATVPLDSIVILPQS(1)NFNEK	4	1.1514	3	0.634	0.609	0.591	0.617	1.283	1.491	1.275	1.499	0.933	1.012	2.023	2.447	2.012	2.157	0.994	2.461	2.432	1.005
