# Supplementary material for: Phosphoproteomic Analysis Reveals Rio1-Related Protein Phosphorylation Changes in Response to UV Irradiation in Sulfolobus islandicus REY15A
Source: Front Microbiol. 2020 Dec 3;11:586025. doi: 10.3389/fmicb.2020.586025 (PMC7744417; doi:10.3389/fmicb.2020.586025)
Supplement: Supplementary file 6 [file Table_5.XLSX]

## Sheet: d7_uvvsc_uv
Table S5. Differentially phosphorylated proteins in UV-Δrio1/UV-E233S.
Protein accession	Position	Amino acid	Regulated Type	Protein description	Gene name	Localization probability	PEP	Score	Modified sequence	Charge	Mass error [ppm]	MS/MS Count	c_1	c_2	c_uv_1	c_uv_2	d7_1	d7_2	d7_uv_1	d7_uv_2	c_uv_1/c_1 Ratio	c_uv_2/c_2 Ratio	d7_1/c_1 Ratio	d7_2/c_2 Ratio	d7_uv_1/c_1 Ratio	d7_uv_1/c_uv_1 Ratio	d7_uv_1/d7_1 Ratio	d7_uv_2/c_2 Ratio	d7_uv_2/c_uv_2 Ratio	d7_uv_2/d7_2 Ratio
F0NBA9	89	S	Up	Nucleic acid binding OB-fold tRNA/helicase-type	SiRe_0161	1	7.11857e-18	120.77	GQVQLNAGS(1)K	3	0.43958	8	0.857	0.905	0.773	0.83	1.168	1.148	1.142	1.175	0.902	0.917	1.362	1.269	1.332	1.476	0.978	1.299	1.416	1.024
F0NBD8	57	Y	Down	Uncharacterized protein	SiRe_0190	1	4.48594e-07	89.663	GECFDY(1)LIGEK	3	1.2309	2	1.209	1.201	1.054	1.172	0.905	0.856	0.804	0.799	0.872	0.976	0.749	0.713	0.664	0.762	0.888	0.665	0.682	0.934
F0NBF7	36	T	Up	Fructose-1,6-bisphosphatase	SiRe_0209	0.871181	0.00203265	54.871	VVGVHS(0.115)GDT(0.871)T(0.014)R	3	1.4585	1	0.817	0.982	0.754	0.642	1.371	0.982	1.103	1.349	0.924	0.654	1.679	1	1.351	1.463	0.804	1.373	2.1	1.374
F0NBI0	22	T	Down	DNA polymerase	SiRe_1451	0.991545	2.86129e-10	92.098	S(0.008)EQNT(0.992)QQSQPSPPVEEK	3	1.3807	1	0.944	1.218	1.653	1.2	0.804	0.736	0.699	0.746	1.751	0.985	0.852	0.604	0.741	0.423	0.869	0.612	0.622	1.013
F0NBQ5	42	T	Down	Adenylosuccinate synthetase	SiRe_1753	0.999021	1.05661e-38	157.14	TGSINAGHT(0.999)VT(0.001)YSGK	3	0.69486	6	1.291	1.405	1.037	1.223	0.922	0.822	0.598	0.703	0.804	0.871	0.714	0.585	0.463	0.576	0.648	0.501	0.575	0.856
F0NBQ5	122	T	Down	Adenylosuccinate synthetase	SiRe_1753	0.95293	1.37369e-54	164.35	NDPYLMNVIGS(0.047)T(0.953)GQGVGYAESK	3	0.58571	4	0.981	1.263	1.033	1.244	0.853	0.974	0.77	0.883	1.053	0.985	0.87	0.771	0.785	0.745	0.902	0.699	0.71	0.907
F0NBQ8	333	S	Up	Adenylosuccinate lyase	SiRe_1755	0.950147	1.07217e-10	109.15	DLT(0.001)NS(0.95)S(0.04)S(0.009)ER	2	0.56493	2	0.767	0.665	0.53	0.56	1.542	1.367	1.209	1.359	0.691	0.842	2.01	2.056	1.576	2.282	0.784	2.044	2.427	0.994
F0NBS8	281	T	Up	Elongation factor 1-alpha	SiRe_1776	0.995574	2.62869e-69	201.76	SIET(0.996)HHT(0.004)K	4	0.95555	42	0.705	0.891	0.536	0.641	1.492	1.324	1.099	1.311	0.761	0.719	2.116	1.486	1.56	2.05	0.737	1.47	2.045	0.99
F0NBS8	284	T	Up	Elongation factor 1-alpha	SiRe_1776	0.999996	1.80095e-84	209.56	SIETHHT(1)KMDK	5	0.68538	408	0.731	0.89	0.568	0.65	1.458	1.325	1.049	1.329	0.778	0.73	1.995	1.488	1.436	1.846	0.72	1.493	2.047	1.004
F0NBS8	327	T	Up	Elongation factor 1-alpha	SiRe_1776	0.999984	9.47932e-32	134.63	GDVVGHPNNPPTVADEFT(1)AR	3	-0.95869	3	0.954	0.892	0.83	0.842	1.052	1.115	1.178	1.138	0.869	0.945	1.102	1.25	1.234	1.419	1.12	1.276	1.35	1.021
F0NBV4	165	S	Up	Orotidine 5'-phosphate decarboxylase	SiRe_1804	1	6.90789e-18	121.13	GISVADLKS(1)EIR	3	1.0483	3	0.778	0.753	0.684	0.742	1.323	1.363	1.1	1.256	0.879	0.986	1.7	1.811	1.413	1.607	0.831	1.668	1.692	0.921
F0NC22	11	S	Down	ATPase BadF/BadG/BcrA/BcrD type	SiRe_2020	1	1.20158e-09	101.04	MILVGVDGGGS(1)K	2	-1.9532	2	1.334	1.276	1.22	1.307	0.776	0.571	0.796	0.72	0.915	1.024	0.582	0.447	0.597	0.653	1.026	0.564	0.551	1.262
F0NC39	267	S	Up	Alcohol dehydrogenase GroES domain protein	SiRe_2430	0.985129	0.000556844	71.451	VDLS(0.985)QLY(0.015)SK	3	-1.4422	2	0.909	0.964	0.788	0.906	0.994	1.189	1.068	1.182	0.868	0.94	1.094	1.234	1.176	1.355	1.075	1.226	1.305	0.994
F0NC48	27	S	Up	Uncharacterized enzyme for biosynthesis of extracellular polysaccharides	SiRe_2439	0.997055	8.07905e-11	107.57	EVLS(0.997)Y(0.003)LR	2	-1.1983	2	0.586	0.64	0.607	0.668	1.394	1.482	1.26	1.363	1.036	1.044	2.379	2.316	2.15	2.076	0.904	2.131	2.041	0.92
F0NCE3	100	T	Down	Isocitrate dehydrogenase, NADP-dependent	SiRe_2695	1	4.32384e-08	103.21	GPLET(1)PIGK	2	-0.29419	2	1.156	1.245	1.151	1.174	0.917	0.833	0.75	0.773	0.995	0.943	0.793	0.669	0.648	0.651	0.817	0.621	0.658	0.928
F0NCF3	95	S	Down	Aldehyde Dehydrogenase	SiRe_2042	1	0.000174126	76.228	MAS(1)LLDK	2	1.1477	3	1.178	1.796	1.062	1.372	0.577	0.784	0.564	0.666	0.902	0.764	0.49	0.437	0.479	0.531	0.978	0.371	0.486	0.85
F0NCG7	592	T	Down	Serine/threonine protein kinase	SiRe_2056	0.999325	0.00540927	63.79	YLDNSLYNT(0.999)R	2	1.8022	1	0.722	0.742	1.425	1.479	0.817	0.742	0.999	1.073	1.972	1.994	1.131	1.001	1.383	0.701	1.223	1.447	0.726	1.446
F0NCM2	338	S	Up	Alpha-glucosidase	SiRe_2192	0.953338	4.0475e-08	89.46	DVLS(0.953)S(0.047)LPVQFR	2	1.1386	1	0.751	0.581	0.827	0.66	1.14	1.427	1.422	1.194	1.101	1.136	1.518	2.458	1.893	1.72	1.247	2.057	1.81	0.837
F0NCQ5	223	Y	Up	Amidohydrolase 2	SiRe_2226	1	5.72989e-16	128.38	LLEY(1)LPR	2	-0.72465	2	0.82	0.834	0.783	0.805	1.19	1.217	1.166	1.185	0.955	0.965	1.451	1.459	1.422	1.488	0.98	1.42	1.471	0.973
F0NCT0	141	S	Up	Diphosphomevalonate decarboxylase	SiRe_2252	0.980971	0.00203436	62.005	LGS(0.019)GS(0.981)ACR	2	1.0961	2	0.988	0.971	0.764	0.651	1.247	1.106	1.088	1.185	0.773	0.67	1.262	1.14	1.101	1.424	0.872	1.22	1.821	1.071
F0ND09	144	S	Up	ABC transporter related protein	SiRe_2177	1	0.00404442	56.087	ELS(1)GGQMQR	2	-1.6109	1	0.628	0.468	0.472	0.419	1.648	1.464	1.397	1.504	0.752	0.895	2.622	3.13	2.223	2.957	0.848	3.214	3.59	1.027
F0NDP1	259	S	Up	UDP-N-acetylglucosamine, MurG, LPS N-acetylglucosamine transferase	SiRe_0279	0.998893	0.000183922	73.435	S(0.999)AT(0.001)TLSDAK	2	1.9611	1	0.926	0.923	0.821	0.765	1.127	1.274	1.082	1.082	0.887	0.829	1.218	1.38	1.169	1.317	0.96	1.172	1.414	0.85
F0NDW1	324	S	Down	Uncharacterized protein	SiRe_0587	0.87158	2.14052e-33	160.48	S(0.872)T(0.128)GELEFILAR	2	-1.1096	1	1.315	1.742	1.285	1.736	0.425	0.507	0.469	0.522	0.977	0.997	0.323	0.291	0.356	0.365	1.102	0.299	0.3	1.029
F0NE16	72	S	Down	Phosphoadenosine phosphosulfate reductase	SiRe_0879	1	0.00776757	47.712	NVVVVWS(1)GGK	3	0.29431	1	1.32	1.426	1.117	1.348	0.659	0.603	0.731	0.795	0.846	0.945	0.499	0.423	0.554	0.654	1.109	0.558	0.59	1.318
F0NE87	41	T	Down	Conserved hypothetical selenoprotein	SiRe_0329	0.921444	2.14331e-27	140.28	NLT(0.921)KY(0.072)VS(0.006)PADLNK	3	0.86044	1	1.324	1.486	1.053	1.217	0.761	0.875	0.556	0.729	0.795	0.819	0.575	0.589	0.42	0.528	0.73	0.491	0.599	0.834
F0NE87	43	Y	Down	Conserved hypothetical selenoprotein	SiRe_0329	0.985914	1.03068e-57	183.36	NLT(0.011)KY(0.986)VS(0.003)PADLNK	4	0.76269	2	1.28	1.485	1.004	1.209	0.771	0.916	0.579	0.755	0.785	0.814	0.602	0.617	0.453	0.577	0.751	0.508	0.624	0.824
F0NE91	11	S	Up	Uncharacterized protein	SiRe_0333	0.98176	2.0575e-55	179.79	VYFEDIRVS(0.982)T(0.018)TR	3	-0.46164	16	0.81	0.84	0.846	0.875	1.11	1.125	1.204	1.189	1.044	1.042	1.37	1.339	1.486	1.423	1.085	1.415	1.359	1.057
F0NEA3	120	S	Up	Peroxiredoxin	SiRe_0346	0.920738	4.23818e-15	110.56	LGMIHAES(0.039)S(0.921)T(0.039)AT(0.002)VR	3	-0.56472	2	0.902	0.968	0.917	0.914	0.892	0.957	1.237	1.213	1.017	0.944	0.989	0.989	1.372	1.349	1.387	1.253	1.327	1.267
F0NEX5	326	Y	Up	Aminotransferase	SiRe_1188	1	1.15769e-136	242.64	GIEVSKPNGAFY(1)MFPNAGK	4	-0.78242	15	0.689	0.706	0.703	0.754	1.285	1.251	1.289	1.324	1.021	1.067	1.866	1.772	1.871	1.833	1.003	1.875	1.757	1.058
F0NEY6	86	S	Down	Phosphoenolpyruvate synthase	SiRe_1199	0.999676	7.23439e-41	150.64	ETLNSCETSEEAS(1)EKIK	3	0.63053	2	1.295	1.453	1.193	1.233	0.717	0.672	0.685	0.752	0.922	0.848	0.554	0.462	0.529	0.574	0.954	0.517	0.61	1.119
F0NEY6	164	S	Down	Phosphoenolpyruvate synthase	SiRe_1199	0.999676	3.519e-23	136.38	DVWAS(1)LYNAR	3	1.5104	4	1.367	1.486	1.253	1.32	0.628	0.608	0.658	0.679	0.916	0.888	0.459	0.409	0.482	0.525	1.049	0.457	0.514	1.116
F0NEY6	166	Y	Down	Phosphoenolpyruvate synthase	SiRe_1199	0.993005	6.69769e-17	132.32	DVWAS(0.007)LY(0.993)NAR	2	-1.3669	3	1.33	1.532	1.227	1.344	0.694	0.651	0.616	0.606	0.922	0.878	0.522	0.425	0.463	0.502	0.888	0.395	0.451	0.93
F0NEY6	242	S	Down	Phosphoenolpyruvate synthase	SiRe_1199	0.955738	1.29852e-48	165.66	VTPDEVLIEKS(0.956)T(0.044)LR	3	-0.36074	2	1.399	1.267	1.217	1.308	0.712	0.69	0.668	0.74	0.87	1.033	0.509	0.544	0.478	0.549	0.938	0.584	0.565	1.072
F0NEZ1	10	S	Up	Aspartokinase	SiRe_1204	1	0.000136267	78.939	IGGS(1)IQKDEK	2	-1.6669	3	0.809	0.865	0.874	0.893	1.077	1.044	1.183	1.255	1.08	1.033	1.332	1.207	1.462	1.354	1.098	1.452	1.405	1.202
F0NEZ1	39	T	Up	Aspartokinase	SiRe_1204	0.764	4.03363e-31	158.06	IIVVT(0.764)S(0.236)AIK	2	1.8139	1	0.815	0.878	0.739	0.786	1.249	1.262	1.085	1.186	0.907	0.896	1.533	1.437	1.332	1.468	0.869	1.351	1.509	0.94
F0NEZ1	40	S	Up	Aspartokinase	SiRe_1204	0.835936	1.83499e-31	152.96	IIVVT(0.164)S(0.836)AIK	3	-1.2249	3	0.815	0.893	0.732	0.753	1.232	1.223	1.127	1.224	0.898	0.844	1.511	1.37	1.382	1.539	0.915	1.371	1.625	1.001
F0NEZ2	109	S	Up	Aspartate-semialdehyde dehydrogenase	SiRe_1205	0.999979	9.00085e-09	102.9	IVVSNAS(1)PFR	2	-0.25238	1	0.664	0.703	0.981	0.834	1.131	1.044	1.3	1.343	1.478	1.187	1.704	1.485	1.958	1.325	1.149	1.911	1.61	1.287
F0NF01	3	S	Up	Thermosome	SiRe_1214	1	4.39195e-11	113.93	AS(1)PVLLLK	2	-2.0305	2	0.95	0.852	0.824	0.824	1.149	1.09	1.163	1.147	0.868	0.967	1.209	1.28	1.224	1.411	1.013	1.347	1.392	1.052
F0NF01	150	S	Up	Thermosome	SiRe_1214	0.907928	4.65889e-11	113.67	DLNS(0.092)S(0.908)VSR	2	-0.58512	3	1.039	1.091	0.723	0.747	1.224	1.099	1.009	1.07	0.696	0.684	1.178	1.007	0.972	1.396	0.824	0.981	1.433	0.974
F0NF01	384	S	Up	Thermosome	SiRe_1214	1	1.05409e-13	113.86	GS(1)NDMALDEAER	2	0.93393	2	0.775	0.835	0.998	0.907	1.168	0.799	1.325	1.193	1.289	1.086	1.508	0.957	1.71	1.327	1.134	1.429	1.316	1.493
F0NFJ9	195	T	Down	BPS2 like protein	SiRe_0055	0.995568	2.89615e-06	92.247	T(0.001)T(0.002)YT(0.996)IT(0.002)LTR	2	-0.39465	1	1.122	1.11	1.334	1.248	0.843	0.759	0.753	0.831	1.189	1.124	0.752	0.684	0.671	0.565	0.893	0.749	0.666	1.095
F0NFJ9	573	T	Down	BPS2 like protein	SiRe_0055	0.999969	0.000127969	86.463	SSENT(1)EIK	2	1.3733	2	1.283	1.326	1.07	1.095	0.975	0.74	0.693	0.816	0.834	0.826	0.76	0.558	0.54	0.648	0.711	0.615	0.745	1.103
F0NFX5	235	S	Up	Lactate/malate dehydrogenase	SiRe_2622	1	0.000543197	71.524	S(1)IPGEIIR	2	-0.70426	2	0.87	0.923	0.83	0.878	1.035	0.952	1.246	1.266	0.954	0.951	1.19	1.032	1.433	1.501	1.204	1.372	1.443	1.33
F0NFY0	72	T	Down	VapB-type antitoxin	SiRe_2627	1	0.00259133	58.32	EHIKERET(1)ER	3	1.1864	1	1.738	1.791	1.257	1.205	0.552	0.581	0.355	0.521	0.723	0.673	0.318	0.325	0.204	0.283	0.643	0.291	0.432	0.896
F0NGH3	245	S	Down	Glutamate dehydrogenase	SiRe_0689	0.996112	4.34949e-29	141.64	IVGIS(0.004)DS(0.996)KGGVINEK	4	-1.655	4	1.097	1.192	1.124	1.146	0.853	0.862	0.851	0.876	1.025	0.961	0.778	0.723	0.776	0.757	0.997	0.735	0.765	1.016
F0NHD1	134	S	Up	ABC transporter related protein	SiRe_1085	0.999362	1.12652e-12	113.65	VT(0.001)QIS(0.999)GGQQQR	2	0.13771	2	0.737	0.801	0.791	0.729	1.303	1.176	1.149	1.314	1.072	0.91	1.767	1.469	1.559	1.454	0.882	1.64	1.803	1.117
F0NHK7	14	S	Up	50S ribosomal protein L6	SiRe_1304	1	1.53213e-49	168.64	EEIEIPS(1)NVNVDLK	2	0.2668	4	0.641	0.668	0.618	0.708	1.373	1.411	1.205	1.376	0.965	1.061	2.143	2.113	1.881	1.95	0.878	2.061	1.943	0.975
F0NHK9	118	S	Up	50S ribosomal protein L19e	SiRe_1306	0.91716	7.23972e-11	112.11	VIDS(0.917)HT(0.083)YR	3	-0.64895	2	0.89	0.962	0.777	0.82	1.212	1.018	1.067	1.254	0.874	0.852	1.362	1.058	1.199	1.373	0.881	1.303	1.53	1.232
F0NHX2	147	T	Up	30S ribosomal protein S19e	SiRe_1647	0.832528	0.00438764	49.3	ELAENNT(0.833)S(0.167)LK	3	0.39615	1	0.944	0.841	0.789	0.826	1.013	1.11	1.14	1.337	0.835	0.982	1.073	1.319	1.208	1.445	1.126	1.59	1.619	1.205
F0NI19	372	S	Up	Thiamine pyrophosphate protein central region	SiRe_1841	0.84421	2.19031e-06	84.759	S(0.156)HS(0.844)GLWPIDVVK	3	-0.14163	1	0.87	0.903	0.637	0.882	0.992	1.165	1.399	1.152	0.732	0.977	1.141	1.291	1.607	2.195	1.409	1.276	1.307	0.989
F0NI53	175	S	Up	Uncharacterized protein	SiRe_1875	0.892828	0.00219064	60.157	EAAS(0.893)LQES(0.107)R	2	0.88058	1	0.898	0.853	0.7	0.666	1.316	1.273	1.135	1.158	0.78	0.78	1.465	1.493	1.264	1.621	0.863	1.357	1.739	0.909
F0NI64	54	S	Up	Uncharacterized protein	SiRe_1361	0.772629	2.78355e-13	104.55	FGIAFNEAS(0.227)S(0.773)K	2	2.8641	3	0.821	0.942	0.89	0.836	1.034	0.919	1.432	1.126	1.084	0.887	1.26	0.975	1.745	1.609	1.384	1.195	1.347	1.225
F0NI81	186	S	Down	Phosphoribosylformylglycinamidine synthase subunit PurL	SiRe_1379	1	0.000509357	81.92	IKPS(1)IVDK	3	-0.60157	1	1.318	1.282	1.351	1.012	0.881	0.712	0.73	0.713	1.025	0.79	0.669	0.556	0.554	0.541	0.828	0.556	0.704	1.001
F0NI84	31	T	Down	Phosphoribosylaminoimidazole-succinocarboxamide synthase	SiRe_1382	1	4.95316e-19	127.07	FKDDIT(1)AGDGQKR	3	-2.0335	16	1.273	1.306	1.124	1.157	0.781	0.795	0.73	0.834	0.883	0.886	0.613	0.609	0.574	0.65	0.935	0.638	0.721	1.049
F0NI95	52	T	Up	Aspartate carbamoyltransferase	SiRe_1393	0.980945	2.6465e-12	103.66	T(0.981)AQS(0.019)FHTAAIK	3	-0.94312	1	0.758	1.144	0.851	0.754	1.467	0.904	1.126	0.995	1.123	0.659	1.936	0.79	1.486	1.323	0.767	0.869	1.319	1.1
F0NIC0	11	T	Down	ATP/cobalamin adenosyltransferase	SiRe_1418	0.999705	2.44019e-13	116.06	TGDDGNT(1)NVVSK	2	1.1883	1	1.44	1.418	1.098	1.235	0.759	0.693	0.524	0.833	0.763	0.871	0.527	0.489	0.364	0.477	0.69	0.588	0.675	1.203
F0NID9	145	S	Up	Uncharacterized protein	SiRe_1662	1	1.06822e-11	107.74	QLSNSGEIAS(1)R	2	-1.098	3	0.807	0.866	0.776	0.728	1.262	1.134	1.221	1.205	0.962	0.841	1.564	1.311	1.513	1.574	0.967	1.392	1.655	1.062
F0NIJ3	325	S	Up	Thermosome	SiRe_1716	1	8.89668e-05	78.903	AKKS(1)DLEK	3	-1.0528	1	1.174	1.418	0.712	0.623	0.93	1.128	0.964	1.051	0.607	0.44	0.792	0.795	0.821	1.354	1.037	0.741	1.687	0.932
F0NIM3	115	S	Up	Alcohol dehydrogenase GroES domain protein	SiRe_1892	1	8.11846e-42	155.16	ATVPLDSIVILPQS(1)NFNEK	4	1.1514	3	0.634	0.609	0.591	0.617	1.283	1.491	1.275	1.499	0.933	1.012	2.023	2.447	2.012	2.157	0.994	2.461	2.432	1.005
